# Supplementary material for: Analysis of the disease burden of cardiomyopathy in children aged 0–14 years in China from 1990 to 2019
Source: Front Public Health. 2023 Aug 4;11:1198924. doi: 10.3389/fpubh.2023.1198924 (PMC10436593; doi:10.3389/fpubh.2023.1198924)
Supplement: Supplementary file 3 [file Data_Sheet_2.CSV]

measure_id	measure_name	location_id	location_name	sex_id	sex_name	age_id	age_name	cause_id	cause_name	metric_id	metric_name	year	val	upper	lower
1	Deaths	1	Global	1	Male	5	1-4 years	944	Other cardiomyopathy	1	Number	1990	1294.9771918438846	2621.293829091844	670.5546073774434
1	Deaths	1	Global	2	Female	5	1-4 years	944	Other cardiomyopathy	1	Number	1990	1205.245256181748	2405.832194259428	773.2982294692614
1	Deaths	1	Global	3	Both	5	1-4 years	944	Other cardiomyopathy	1	Number	1990	2500.22244802563	4297.166380984892	1616.9592392886032
1	Deaths	1	Global	1	Male	5	1-4 years	944	Other cardiomyopathy	3	Rate	1990	0.5027471321768437	1.0176611321565678	0.26032845053198433
1	Deaths	1	Global	2	Female	5	1-4 years	944	Other cardiomyopathy	3	Rate	1990	0.49607720440346986	0.9902370518122264	0.31828843289586595
1	Deaths	1	Global	3	Both	5	1-4 years	944	Other cardiomyopathy	3	Rate	1990	0.4995096119493166	0.8585139746835071	0.3230459284903726
1	Deaths	1	Global	1	Male	6	5-9 years	944	Other cardiomyopathy	1	Number	1990	490.44488837565626	884.045928242916	316.1866701437844
1	Deaths	1	Global	2	Female	6	5-9 years	944	Other cardiomyopathy	1	Number	1990	393.8332562128633	597.6023287159271	284.12356407148434
1	Deaths	1	Global	3	Both	6	5-9 years	944	Other cardiomyopathy	1	Number	1990	884.2781445885198	1395.4002281541505	653.2013013512799
1	Deaths	1	Global	1	Male	6	5-9 years	944	Other cardiomyopathy	3	Rate	1990	0.16319392619092896	0.29416337978541923	0.1052100762654448
1	Deaths	1	Global	2	Female	6	5-9 years	944	Other cardiomyopathy	3	Rate	1990	0.13836505733858698	0.20995504867613463	0.09982085721259254
1	Deaths	1	Global	3	Both	6	5-9 years	944	Other cardiomyopathy	3	Rate	1990	0.15111671897851853	0.238463774583793	0.11162736306078949
1	Deaths	1	Global	1	Male	7	10-14 years	944	Other cardiomyopathy	1	Number	1990	464.1473169950595	701.5045958878422	353.83057851523097
1	Deaths	1	Global	2	Female	7	10-14 years	944	Other cardiomyopathy	1	Number	1990	438.2487727788363	613.5839399457337	331.52426760602503
1	Deaths	1	Global	3	Both	7	10-14 years	944	Other cardiomyopathy	1	Number	1990	902.3960897738954	1262.3635769015857	726.6631565898559
1	Deaths	1	Global	1	Male	7	10-14 years	944	Other cardiomyopathy	3	Rate	1990	0.16892165806873335	0.2553054065838163	0.12877301195053162
1	Deaths	1	Global	2	Female	7	10-14 years	944	Other cardiomyopathy	3	Rate	1990	0.16732241843709336	0.2342649999791133	0.12657523687903202
1	Deaths	1	Global	3	Both	7	10-14 years	944	Other cardiomyopathy	3	Rate	1990	0.16814118661610963	0.23521302027624266	0.13539731255910065
1	Deaths	1	Global	1	Male	28	<1 year	944	Other cardiomyopathy	1	Number	1990	3457.654133207644	6025.82040118763	2206.894537489993
1	Deaths	1	Global	2	Female	28	<1 year	944	Other cardiomyopathy	1	Number	1990	3241.686515755371	4986.951787779431	2306.4730169753375
1	Deaths	1	Global	3	Both	28	<1 year	944	Other cardiomyopathy	1	Number	1990	6699.340648963018	10120.339918727013	4897.0274348279545
1	Deaths	1	Global	1	Male	28	<1 year	944	Other cardiomyopathy	3	Rate	1990	5.099008189353719	8.886287173184208	3.2545109736762923
1	Deaths	1	Global	2	Female	28	<1 year	944	Other cardiomyopathy	3	Rate	1990	5.083373205382137	7.820169214796315	3.616840516948402
1	Deaths	1	Global	3	Both	28	<1 year	944	Other cardiomyopathy	3	Rate	1990	5.091430719162652	7.691355351298712	3.721691017178626
1	Deaths	1	Global	1	Male	39	0-14 years	944	Other cardiomyopathy	1	Number	1990	5707.223530422238	10024.552702242137	3586.0673776325216
1	Deaths	1	Global	2	Female	39	0-14 years	944	Other cardiomyopathy	1	Number	1990	5279.013800928812	8452.66065891463	3827.5955130151
1	Deaths	1	Global	3	Both	39	0-14 years	944	Other cardiomyopathy	1	Number	1990	10986.237331351072	16654.499305145386	7979.369485290427
1	Deaths	1	Global	1	Male	39	0-14 years	944	Other cardiomyopathy	3	Rate	1990	0.6336500131251696	1.1129856606264257	0.3981465994440337
1	Deaths	1	Global	2	Female	39	0-14 years	944	Other cardiomyopathy	3	Rate	1990	0.6186747164085332	0.9906106771555471	0.448575559344919
1	Deaths	1	Global	3	Both	39	0-14 years	944	Other cardiomyopathy	3	Rate	1990	0.6263647673146524	0.9495326987193857	0.4549324541450569
1	Deaths	1	Global	1	Male	5	1-4 years	944	Other cardiomyopathy	1	Number	1992	1268.6001832768504	2455.541933031417	681.4974770418348
1	Deaths	1	Global	2	Female	5	1-4 years	944	Other cardiomyopathy	1	Number	1992	1176.4888784529708	2194.257220752768	769.8598636273638
1	Deaths	1	Global	3	Both	5	1-4 years	944	Other cardiomyopathy	1	Number	1992	2445.0890617298237	4046.1051847595077	1624.4465107861163
1	Deaths	1	Global	1	Male	5	1-4 years	944	Other cardiomyopathy	3	Rate	1992	0.4876086398492125	0.9438304343968813	0.2619454594296859
1	Deaths	1	Global	2	Female	5	1-4 years	944	Other cardiomyopathy	3	Rate	1992	0.4806777606269532	0.8965071123306182	0.31454144788140864
1	Deaths	1	Global	3	Both	5	1-4 years	944	Other cardiomyopathy	3	Rate	1992	0.484248973467262	0.8013296173654301	0.3217210234232253
1	Deaths	1	Global	1	Male	6	5-9 years	944	Other cardiomyopathy	1	Number	1992	501.65970924401415	878.5059003956378	329.4869052839079
1	Deaths	1	Global	2	Female	6	5-9 years	944	Other cardiomyopathy	1	Number	1992	393.3378125970046	581.1904336641627	288.9171917201668
1	Deaths	1	Global	3	Both	6	5-9 years	944	Other cardiomyopathy	1	Number	1992	894.9975218410186	1379.3214764072227	673.3372848154016
1	Deaths	1	Global	1	Male	6	5-9 years	944	Other cardiomyopathy	3	Rate	1992	0.16222380410716186	0.2840861374088283	0.1065475624087893
1	Deaths	1	Global	2	Female	6	5-9 years	944	Other cardiomyopathy	3	Rate	1992	0.13500669586173406	0.19948399976444176	0.09916604552777715
1	Deaths	1	Global	3	Both	6	5-9 years	944	Other cardiomyopathy	3	Rate	1992	0.14902066959130425	0.2296625465208637	0.11211335293708871
1	Deaths	1	Global	1	Male	7	10-14 years	944	Other cardiomyopathy	1	Number	1992	475.5798901102249	705.4943933461334	364.14142324893186
1	Deaths	1	Global	2	Female	7	10-14 years	944	Other cardiomyopathy	1	Number	1992	445.9194866187282	621.1106205213705	341.194628478699
1	Deaths	1	Global	3	Both	7	10-14 years	944	Other cardiomyopathy	1	Number	1992	921.4993767289533	1273.0001164755904	750.7119932789943
1	Deaths	1	Global	1	Male	7	10-14 years	944	Other cardiomyopathy	3	Rate	1992	0.16829971914311614	0.24966259239783747	0.1288635212203062
1	Deaths	1	Global	2	Female	7	10-14 years	944	Other cardiomyopathy	3	Rate	1992	0.16589376035855083	0.23106946327515696	0.1269333627056002
1	Deaths	1	Global	3	Both	7	10-14 years	944	Other cardiomyopathy	3	Rate	1992	0.16712680654193818	0.23087638425680568	0.13615212471961866
1	Deaths	1	Global	1	Male	28	<1 year	944	Other cardiomyopathy	1	Number	1992	3371.5414692073978	5802.610971349262	2207.2434055287213
1	Deaths	1	Global	2	Female	28	<1 year	944	Other cardiomyopathy	1	Number	1992	3157.283634430768	4749.2155136435595	2282.952472910242
1	Deaths	1	Global	3	Both	28	<1 year	944	Other cardiomyopathy	1	Number	1992	6528.825103638173	9666.338685173525	4855.286844625296
1	Deaths	1	Global	1	Male	28	<1 year	944	Other cardiomyopathy	3	Rate	1992	4.9874369092286885	8.583657176610709	3.2651199247961578
1	Deaths	1	Global	2	Female	28	<1 year	944	Other cardiomyopathy	3	Rate	1992	4.977460770485091	7.487142951603038	3.5990768301186633
1	Deaths	1	Global	3	Both	28	<1 year	944	Other cardiomyopathy	3	Rate	1992	4.982607545902757	7.377065752176179	3.705412303979688
1	Deaths	1	Global	1	Male	39	0-14 years	944	Other cardiomyopathy	1	Number	1992	5617.381251838485	9796.908269819718	3620.321288458811
1	Deaths	1	Global	2	Female	39	0-14 years	944	Other cardiomyopathy	1	Number	1992	5173.029812099481	7969.72599891508	3795.244394521511
1	Deaths	1	Global	3	Both	39	0-14 years	944	Other cardiomyopathy	1	Number	1992	10790.411063937954	15984.472439132647	8044.862174430342
1	Deaths	1	Global	1	Male	39	0-14 years	944	Other cardiomyopathy	3	Rate	1992	0.6108592809192376	1.0653598309666368	0.393690006039872
1	Deaths	1	Global	2	Female	39	0-14 years	944	Other cardiomyopathy	3	Rate	1992	0.595742635528717	0.9178191008933037	0.4370724662710202
1	Deaths	1	Global	3	Both	39	0-14 years	944	Other cardiomyopathy	3	Rate	1992	0.6035176305820155	0.8940262678971769	0.4499565520814521
1	Deaths	1	Global	1	Male	5	1-4 years	944	Other cardiomyopathy	1	Number	1991	1280.0661760008513	2524.3194066307974	668.7103301354368
1	Deaths	1	Global	2	Female	5	1-4 years	944	Other cardiomyopathy	1	Number	1991	1190.3955139147356	2316.251464976834	772.5768553842662
1	Deaths	1	Global	3	Both	5	1-4 years	944	Other cardiomyopathy	1	Number	1991	2470.4616899155876	4172.577512316707	1623.9265182429315
1	Deaths	1	Global	1	Male	5	1-4 years	944	Other cardiomyopathy	3	Rate	1991	0.49361495161348556	0.9734198318198637	0.2578659005618646
1	Deaths	1	Global	2	Female	5	1-4 years	944	Other cardiomyopathy	3	Rate	1991	0.4872952796734979	0.9481709164949711	0.3162587983683493
1	Deaths	1	Global	3	Both	5	1-4 years	944	Other cardiomyopathy	3	Rate	1991	0.4905494729254551	0.82853164967618	0.3224564464389481
1	Deaths	1	Global	1	Male	6	5-9 years	944	Other cardiomyopathy	1	Number	1991	491.58884117233225	867.447436769156	320.9627011471618
1	Deaths	1	Global	2	Female	6	5-9 years	944	Other cardiomyopathy	1	Number	1991	392.44415807546625	588.2088740661133	287.63064119511193
1	Deaths	1	Global	3	Both	6	5-9 years	944	Other cardiomyopathy	1	Number	1991	884.0329992477991	1367.2668503995565	663.3093346630327
1	Deaths	1	Global	1	Male	6	5-9 years	944	Other cardiomyopathy	3	Rate	1991	0.16123445315243148	0.28451095995672204	0.10527140013670104
1	Deaths	1	Global	2	Female	6	5-9 years	944	Other cardiomyopathy	3	Rate	1991	0.1362657585702501	0.20423983074544416	0.09987206256988632
1	Deaths	1	Global	3	Both	6	5-9 years	944	Other cardiomyopathy	3	Rate	1991	0.14910578834200922	0.23061062401085428	0.11187734094055249
1	Deaths	1	Global	1	Male	7	10-14 years	944	Other cardiomyopathy	1	Number	1991	467.5459477030693	698.1553904765202	357.50836582473676
1	Deaths	1	Global	2	Female	7	10-14 years	944	Other cardiomyopathy	1	Number	1991	440.03304937066855	609.6964055703465	335.2725155923567
1	Deaths	1	Global	3	Both	7	10-14 years	944	Other cardiomyopathy	1	Number	1991	907.5789970737383	1262.7527185035606	736.1239098028683
1	Deaths	1	Global	1	Male	7	10-14 years	944	Other cardiomyopathy	3	Rate	1991	0.16804259523840587	0.250926875255189	0.1284935393147368
1	Deaths	1	Global	2	Female	7	10-14 years	944	Other cardiomyopathy	3	Rate	1991	0.16605122914713585	0.23007553113644674	0.12651870897648576
1	Deaths	1	Global	3	Both	7	10-14 years	944	Other cardiomyopathy	3	Rate	1991	0.16707116554448173	0.2324531188525427	0.13550895293132725
1	Deaths	1	Global	1	Male	28	<1 year	944	Other cardiomyopathy	1	Number	1991	3415.6865492696784	5934.878879528889	2209.1436097826736
1	Deaths	1	Global	2	Female	28	<1 year	944	Other cardiomyopathy	1	Number	1991	3197.4190741652365	4896.873769881535	2302.599148490809
1	Deaths	1	Global	3	Both	28	<1 year	944	Other cardiomyopathy	1	Number	1991	6613.1056234349135	9852.637455585113	4867.484528176774
1	Deaths	1	Global	1	Male	28	<1 year	944	Other cardiomyopathy	3	Rate	1991	5.039225200678608	8.755835988255948	3.2591902066409526
1	Deaths	1	Global	2	Female	28	<1 year	944	Other cardiomyopathy	3	Rate	1991	5.020979564427799	7.6896717501995715	3.6158235756629913
1	Deaths	1	Global	3	Both	28	<1 year	944	Other cardiomyopathy	3	Rate	1991	5.03038695530408	7.494599625973067	3.7025464388344274
1	Deaths	1	Global	1	Male	39	0-14 years	944	Other cardiomyopathy	1	Number	1991	5654.887514145926	9861.572799490155	3582.6138751436783
1	Deaths	1	Global	2	Female	39	0-14 years	944	Other cardiomyopathy	1	Number	1991	5220.291795526112	8239.626330214836	3825.9619621959937
1	Deaths	1	Global	3	Both	39	0-14 years	944	Other cardiomyopathy	1	Number	1991	10875.179309672025	16327.547326667069	7998.290332698372
1	Deaths	1	Global	1	Male	39	0-14 years	944	Other cardiomyopathy	3	Rate	1991	0.62126046800871	1.0834177191654613	0.3935951629804297
1	Deaths	1	Global	2	Female	39	0-14 years	944	Other cardiomyopathy	3	Rate	1991	0.6063303638797004	0.9570222942927314	0.4443806974001527
1	Deaths	1	Global	3	Both	39	0-14 years	944	Other cardiomyopathy	3	Rate	1991	0.614003045664112	0.9218389418078319	0.45157642780335167
1	Deaths	6	China	1	Male	5	1-4 years	944	Other cardiomyopathy	1	Number	1990	147.68036713006322	363.3727917620005	76.05845987099293
1	Deaths	6	China	2	Female	5	1-4 years	944	Other cardiomyopathy	1	Number	1990	152.7263083212377	380.48230429723	67.48008808143982
1	Deaths	6	China	3	Both	5	1-4 years	944	Other cardiomyopathy	1	Number	1990	300.4066754513008	629.7962250873528	155.96498507427043
1	Deaths	6	China	1	Male	5	1-4 years	944	Other cardiomyopathy	3	Rate	1990	0.3045463502443731	0.7493471181024588	0.15684770297543285
1	Deaths	6	China	2	Female	5	1-4 years	944	Other cardiomyopathy	3	Rate	1990	0.35167046671856556	0.8761057017689711	0.15538091852449973
1	Deaths	6	China	3	Both	5	1-4 years	944	Other cardiomyopathy	3	Rate	1990	0.32681058169018934	0.685151454633536	0.1696733516951656
1	Deaths	6	China	1	Male	6	5-9 years	944	Other cardiomyopathy	1	Number	1990	54.03071271952043	115.7982663913868	33.87240800470223
1	Deaths	6	China	2	Female	6	5-9 years	944	Other cardiomyopathy	1	Number	1990	48.33887787062154	107.11955641799254	23.34331164073034
1	Deaths	6	China	3	Both	6	5-9 years	944	Other cardiomyopathy	1	Number	1990	102.36959059014191	197.5194421083332	62.06944389876148
1	Deaths	6	China	1	Male	6	5-9 years	944	Other cardiomyopathy	3	Rate	1990	0.09919320358859889	0.2125902183262855	0.06218523676872835
1	Deaths	6	China	2	Female	6	5-9 years	944	Other cardiomyopathy	3	Rate	1990	0.09615490934050668	0.21308047868912844	0.04643413569775441
1	Deaths	6	China	3	Both	6	5-9 years	944	Other cardiomyopathy	3	Rate	1990	0.09773494732633005	0.18857701939703808	0.05925933468179985
1	Deaths	6	China	1	Male	7	10-14 years	944	Other cardiomyopathy	1	Number	1990	62.18051003009736	118.8572248811709	41.00155470747992
1	Deaths	6	China	2	Female	7	10-14 years	944	Other cardiomyopathy	1	Number	1990	44.06384135153995	100.76777650800207	21.48030577131587
1	Deaths	6	China	3	Both	7	10-14 years	944	Other cardiomyopathy	1	Number	1990	106.24435138163709	195.79167769139343	66.20521312395708
1	Deaths	6	China	1	Male	7	10-14 years	944	Other cardiomyopathy	3	Rate	1990	0.11720814400340882	0.22404182151247648	0.07728653441716436
1	Deaths	6	China	2	Female	7	10-14 years	944	Other cardiomyopathy	3	Rate	1990	0.08861752243670709	0.2026557472453064	0.043199399331769514
1	Deaths	6	China	3	Both	7	10-14 years	944	Other cardiomyopathy	3	Rate	1990	0.10337569884129609	0.19050520093961212	0.06441763806380472
1	Deaths	6	China	1	Male	28	<1 year	944	Other cardiomyopathy	1	Number	1990	509.0658457865315	1393.4103456127732	271.3296289633834
1	Deaths	6	China	2	Female	28	<1 year	944	Other cardiomyopathy	1	Number	1990	456.33896841928976	1162.9806889838285	199.89204391708157
1	Deaths	6	China	3	Both	28	<1 year	944	Other cardiomyopathy	1	Number	1990	965.4048142058222	2155.191582279837	511.4129984643947
1	Deaths	6	China	1	Male	28	<1 year	944	Other cardiomyopathy	3	Rate	1990	4.0923894432814825	11.201650701461746	2.181223742291395
1	Deaths	6	China	2	Female	28	<1 year	944	Other cardiomyopathy	3	Rate	1990	4.136196217851249	10.54110356578003	1.8117951199572382
1	Deaths	6	China	3	Both	28	<1 year	944	Other cardiomyopathy	3	Rate	1990	4.112980321615935	9.181910465736964	2.1788078616875537
1	Deaths	6	China	1	Male	39	0-14 years	944	Other cardiomyopathy	1	Number	1990	772.9574356662121	1991.13416903211	445.7773643035575
1	Deaths	6	China	2	Female	39	0-14 years	944	Other cardiomyopathy	1	Number	1990	701.4679959626891	1686.5854266335468	328.52975559584434
1	Deaths	6	China	3	Both	39	0-14 years	944	Other cardiomyopathy	1	Number	1990	1474.4254316289025	3077.9647877438115	818.7271566371494
1	Deaths	6	China	1	Male	39	0-14 years	944	Other cardiomyopathy	3	Rate	1990	0.4588570344585894	1.1820132362447229	0.26463045696273896
1	Deaths	6	China	2	Female	39	0-14 years	944	Other cardiomyopathy	3	Rate	1990	0.4541506132076207	1.091944051818728	0.21269963964077768
1	Deaths	6	China	3	Both	39	0-14 years	944	Other cardiomyopathy	3	Rate	1990	0.45660581735357947	0.9531961383361647	0.2535466185854348
1	Deaths	6	China	1	Male	5	1-4 years	944	Other cardiomyopathy	1	Number	1996	130.9336951266092	273.04584815213826	77.94293885117966
1	Deaths	6	China	2	Female	5	1-4 years	944	Other cardiomyopathy	1	Number	1996	123.88468222053942	268.8923312132704	65.43138077181072
1	Deaths	6	China	3	Both	5	1-4 years	944	Other cardiomyopathy	1	Number	1996	254.81837734714858	473.1625938319593	163.05704034895643
1	Deaths	6	China	1	Male	5	1-4 years	944	Other cardiomyopathy	3	Rate	1996	0.30878844246580656	0.6439396832963837	0.1838173028401164
1	Deaths	6	China	2	Female	5	1-4 years	944	Other cardiomyopathy	3	Rate	1996	0.3364400191698246	0.7302447683319218	0.17769537449341208
1	Deaths	6	China	3	Both	5	1-4 years	944	Other cardiomyopathy	3	Rate	1996	0.3216404131902982	0.5972419013522443	0.205816136094363
1	Deaths	6	China	1	Male	6	5-9 years	944	Other cardiomyopathy	1	Number	1996	68.59587883749543	130.84601122158216	46.03947202333729
1	Deaths	6	China	2	Female	6	5-9 years	944	Other cardiomyopathy	1	Number	1996	69.61725703945977	139.18081712660447	39.96601887058058
1	Deaths	6	China	3	Both	6	5-9 years	944	Other cardiomyopathy	1	Number	1996	138.2131358769551	235.63671744748072	96.67108283784833
1	Deaths	6	China	1	Male	6	5-9 years	944	Other cardiomyopathy	3	Rate	1996	0.11270150910308865	0.21497709738112308	0.07564183247264289
1	Deaths	6	China	2	Female	6	5-9 years	944	Other cardiomyopathy	3	Rate	1996	0.12781975729835973	0.2555409250845144	0.07337903056599535
1	Deaths	6	China	3	Both	6	5-9 years	944	Other cardiomyopathy	3	Rate	1996	0.119841161690132	0.20431471854379574	0.08382108397746278
1	Deaths	6	China	1	Male	7	10-14 years	944	Other cardiomyopathy	1	Number	1996	75.68663509893065	123.31226414123648	54.651133506426376
1	Deaths	6	China	2	Female	7	10-14 years	944	Other cardiomyopathy	1	Number	1996	61.687174616558174	124.03962055433634	36.99342741954618
1	Deaths	6	China	3	Both	7	10-14 years	944	Other cardiomyopathy	1	Number	1996	137.3738097154889	227.3589219447785	99.8341061984189
1	Deaths	6	China	1	Male	7	10-14 years	944	Other cardiomyopathy	3	Rate	1996	0.13029193913054526	0.21227782147454333	0.09408004664135496
1	Deaths	6	China	2	Female	7	10-14 years	944	Other cardiomyopathy	3	Rate	1996	0.11470686416489174	0.23065079563835017	0.06878901619962745
1	Deaths	6	China	3	Both	7	10-14 years	944	Other cardiomyopathy	3	Rate	1996	0.12279976340221382	0.20323831653227636	0.089242663110442
1	Deaths	6	China	1	Male	28	<1 year	944	Other cardiomyopathy	1	Number	1996	417.9246569777191	950.9106865948564	244.7009429507596
1	Deaths	6	China	2	Female	28	<1 year	944	Other cardiomyopathy	1	Number	1996	333.7464857414896	746.5275318591383	175.55502613764367
1	Deaths	6	China	3	Both	28	<1 year	944	Other cardiomyopathy	1	Number	1996	751.6711427192068	1470.9856458332872	468.0555514653673
1	Deaths	6	China	1	Male	28	<1 year	944	Other cardiomyopathy	3	Rate	1996	4.016887084320169	9.139687720144611	2.3519455979652277
1	Deaths	6	China	2	Female	28	<1 year	944	Other cardiomyopathy	3	Rate	1996	3.7158239668867865	8.311592820700618	1.9545721123636641
1	Deaths	6	China	3	Both	28	<1 year	944	Other cardiomyopathy	3	Rate	1996	3.877400664665863	7.58789369009813	2.414405453676313
1	Deaths	6	China	1	Male	39	0-14 years	944	Other cardiomyopathy	1	Number	1996	693.140866040754	1474.7237206453615	452.5221723298034
1	Deaths	6	China	2	Female	39	0-14 years	944	Other cardiomyopathy	1	Number	1996	588.9355996180467	1236.4315024634693	336.4945278056304
1	Deaths	6	China	3	Both	39	0-14 years	944	Other cardiomyopathy	1	Number	1996	1282.0764656588015	2335.2626728535906	862.4907462007345
1	Deaths	6	China	1	Male	39	0-14 years	944	Other cardiomyopathy	3	Rate	1996	0.40354793649072723	0.858586967696365	0.2634592732976393
1	Deaths	6	China	2	Female	39	0-14 years	944	Other cardiomyopathy	3	Rate	1996	0.38230838709948545	0.8026312788229651	0.2184359041576122
1	Deaths	6	China	3	Both	39	0-14 years	944	Other cardiomyopathy	3	Rate	1996	0.39350556618134164	0.7167582315702237	0.2647228293325609
1	Deaths	6	China	1	Male	5	1-4 years	944	Other cardiomyopathy	1	Number	1992	146.55249546920825	348.7493749653748	80.42486854995757
1	Deaths	6	China	2	Female	5	1-4 years	944	Other cardiomyopathy	1	Number	1992	146.99396399972275	349.2454303032194	68.12172092340926
1	Deaths	6	China	3	Both	5	1-4 years	944	Other cardiomyopathy	1	Number	1992	293.5464594689303	592.6670994477107	162.67977112820867
1	Deaths	6	China	1	Male	5	1-4 years	944	Other cardiomyopathy	3	Rate	1992	0.30207627332062004	0.7188476127625597	0.1657729845956558
1	Deaths	6	China	2	Female	5	1-4 years	944	Other cardiomyopathy	3	Rate	1992	0.34067357694718503	0.8094120788121683	0.15787907001963364
1	Deaths	6	China	3	Both	5	1-4 years	944	Other cardiomyopathy	3	Rate	1992	0.32024495729279706	0.646571075307303	0.17747574421986606
1	Deaths	6	China	1	Male	6	5-9 years	944	Other cardiomyopathy	1	Number	1992	58.80890994993649	124.01230839967292	37.7130144608692
1	Deaths	6	China	2	Female	6	5-9 years	944	Other cardiomyopathy	1	Number	1992	49.49060121300035	108.61797435255282	24.900248283427352
1	Deaths	6	China	3	Both	6	5-9 years	944	Other cardiomyopathy	1	Number	1992	108.29951116293691	208.637160688646	67.00829843172505
1	Deaths	6	China	1	Male	6	5-9 years	944	Other cardiomyopathy	3	Rate	1992	0.10244791126196746	0.21603532487061747	0.06569786044661403
1	Deaths	6	China	2	Female	6	5-9 years	944	Other cardiomyopathy	3	Rate	1992	0.0945896423459233	0.2075977073329192	0.047590967208444204
1	Deaths	6	China	3	Both	6	5-9 years	944	Other cardiomyopathy	3	Rate	1992	0.09870076990296067	0.19014534940379726	0.061069256676035966
1	Deaths	6	China	1	Male	7	10-14 years	944	Other cardiomyopathy	1	Number	1992	63.23226992141238	116.26083905313482	43.329150249824096
1	Deaths	6	China	2	Female	7	10-14 years	944	Other cardiomyopathy	1	Number	1992	42.935066483923585	92.85371179204229	22.580687694315447
1	Deaths	6	China	3	Both	7	10-14 years	944	Other cardiomyopathy	1	Number	1992	106.16733640533613	195.19086151518962	69.26147618477572
1	Deaths	6	China	1	Male	7	10-14 years	944	Other cardiomyopathy	3	Rate	1992	0.12085230695714752	0.22220285031373008	0.0828125856100398
1	Deaths	6	China	2	Female	7	10-14 years	944	Other cardiomyopathy	3	Rate	1992	0.08755107571920595	0.18934272187416712	0.046045427665914955
1	Deaths	6	China	3	Both	7	10-14 years	944	Other cardiomyopathy	3	Rate	1992	0.10474080816870569	0.19256815960976983	0.06833083730059894
1	Deaths	6	China	1	Male	28	<1 year	944	Other cardiomyopathy	1	Number	1992	492.3235771387979	1327.9911900850764	261.39784907552985
1	Deaths	6	China	2	Female	28	<1 year	944	Other cardiomyopathy	1	Number	1992	428.97249517410904	1061.1428846543001	194.47915948432973
1	Deaths	6	China	3	Both	28	<1 year	944	Other cardiomyopathy	1	Number	1992	921.2960723129064	2046.411446102719	511.10279400511206
1	Deaths	6	China	1	Male	28	<1 year	944	Other cardiomyopathy	3	Rate	1992	4.1324498337354205	11.146849810773965	2.194112872328336
1	Deaths	6	China	2	Female	28	<1 year	944	Other cardiomyopathy	3	Rate	1992	4.09145985919791	10.1209834343211	1.8549060451013941
1	Deaths	6	China	3	Both	28	<1 year	944	Other cardiomyopathy	3	Rate	1992	4.113262439410545	9.136506265246785	2.281893940979477
1	Deaths	6	China	1	Male	39	0-14 years	944	Other cardiomyopathy	1	Number	1992	760.9172524793535	1891.5241967444322	451.4996631127764
1	Deaths	6	China	2	Female	39	0-14 years	944	Other cardiomyopathy	1	Number	1992	668.3921268707545	1542.2919264738937	329.16992491964754
1	Deaths	6	China	3	Both	39	0-14 years	944	Other cardiomyopathy	1	Number	1992	1429.3093793501102	2951.909553540961	829.8949035071192
1	Deaths	6	China	1	Male	39	0-14 years	944	Other cardiomyopathy	3	Rate	1992	0.447192436352081	1.1116521687540597	0.2653471631792503
1	Deaths	6	China	2	Female	39	0-14 years	944	Other cardiomyopathy	3	Rate	1992	0.43123737278814034	0.9950654588927683	0.21237589121193626
1	Deaths	6	China	3	Both	39	0-14 years	944	Other cardiomyopathy	3	Rate	1992	0.4395868634298536	0.9078654912064619	0.25523578231536603
1	Deaths	6	China	1	Male	5	1-4 years	944	Other cardiomyopathy	1	Number	1991	147.82003698011965	357.14332785671115	78.20250253572465
1	Deaths	6	China	2	Female	5	1-4 years	944	Other cardiomyopathy	1	Number	1991	150.0235956013798	375.1487590912828	67.44238932096178
1	Deaths	6	China	3	Both	5	1-4 years	944	Other cardiomyopathy	1	Number	1991	297.84363258149915	625.4540937095937	164.54411408436383
1	Deaths	6	China	1	Male	5	1-4 years	944	Other cardiomyopathy	3	Rate	1991	0.3025018953120849	0.7308652858018876	0.16003517329918168
1	Deaths	6	China	2	Female	5	1-4 years	944	Other cardiomyopathy	3	Rate	1991	0.3439107121390087	0.8599825672753167	0.1546034145279139
1	Deaths	6	China	3	Both	5	1-4 years	944	Other cardiomyopathy	3	Rate	1991	0.32203261403349237	0.6762495307000915	0.17790734931327953
1	Deaths	6	China	1	Male	6	5-9 years	944	Other cardiomyopathy	1	Number	1991	55.86153451197703	120.91926457774464	35.76902123174053
1	Deaths	6	China	2	Female	6	5-9 years	944	Other cardiomyopathy	1	Number	1991	48.36695111867337	106.07776187981433	24.203868908176194
1	Deaths	6	China	3	Both	6	5-9 years	944	Other cardiomyopathy	1	Number	1991	104.2284856306505	203.5674284699708	63.78999188451938
1	Deaths	6	China	1	Male	6	5-9 years	944	Other cardiomyopathy	3	Rate	1991	0.1002097487228115	0.21691651017006972	0.06416588196167644
1	Deaths	6	China	2	Female	6	5-9 years	944	Other cardiomyopathy	3	Rate	1991	0.09459905215190137	0.20747339859409306	0.04733941263951944
1	Deaths	6	China	3	Both	6	5-9 years	944	Other cardiomyopathy	3	Rate	1991	0.09752557391311863	0.19047605049068717	0.05968767108923131
1	Deaths	6	China	1	Male	7	10-14 years	944	Other cardiomyopathy	1	Number	1991	62.24547344815997	117.15489118065135	42.13526000374592
1	Deaths	6	China	2	Female	7	10-14 years	944	Other cardiomyopathy	1	Number	1991	42.61678699278975	97.11070718284303	21.536641367621584
1	Deaths	6	China	3	Both	7	10-14 years	944	Other cardiomyopathy	1	Number	1991	104.86226044094968	196.62654634502988	67.26774868546434
1	Deaths	6	China	1	Male	7	10-14 years	944	Other cardiomyopathy	3	Rate	1991	0.11889705748508218	0.22378128174999412	0.08048389952381926
1	Deaths	6	China	2	Female	7	10-14 years	944	Other cardiomyopathy	3	Rate	1991	0.08687453102002023	0.19796065679374997	0.04390254992416582
1	Deaths	6	China	3	Both	7	10-14 years	944	Other cardiomyopathy	3	Rate	1991	0.1034063324909139	0.19389654526228628	0.06633379022380881
1	Deaths	6	China	1	Male	28	<1 year	944	Other cardiomyopathy	1	Number	1991	503.45169385119544	1389.9400385209706	264.27007389054995
1	Deaths	6	China	2	Female	28	<1 year	944	Other cardiomyopathy	1	Number	1991	442.8089359085056	1113.729091569509	196.7464100400125
1	Deaths	6	China	3	Both	28	<1 year	944	Other cardiomyopathy	1	Number	1991	946.2606297597018	2143.02721686588	516.011211420533
1	Deaths	6	China	1	Male	28	<1 year	944	Other cardiomyopathy	3	Rate	1991	4.1200253279351875	11.374652688546133	2.1626690527456716
1	Deaths	6	China	2	Female	28	<1 year	944	Other cardiomyopathy	3	Rate	1991	4.098956374377816	10.309473429782162	1.821225558411252
1	Deaths	6	China	3	Both	28	<1 year	944	Other cardiomyopathy	3	Rate	1991	4.110139073300827	9.308365604753483	2.2413252497458482
1	Deaths	6	China	1	Male	39	0-14 years	944	Other cardiomyopathy	1	Number	1991	769.3787387914523	1982.8021034854366	451.2791550683712
1	Deaths	6	China	2	Female	39	0-14 years	944	Other cardiomyopathy	1	Number	1991	683.816269621349	1630.1447183020855	328.27957909096347
1	Deaths	6	China	3	Both	39	0-14 years	944	Other cardiomyopathy	1	Number	1991	1453.1950084128007	3054.926595299432	828.2854034997665
1	Deaths	6	China	1	Male	39	0-14 years	944	Other cardiomyopathy	3	Rate	1991	0.4547626890751437	1.1719902968741969	0.26674108827704385
1	Deaths	6	China	2	Female	39	0-14 years	944	Other cardiomyopathy	3	Rate	1991	0.44228541145181555	1.0543610315962162	0.21232789443555322
1	Deaths	6	China	3	Both	39	0-14 years	944	Other cardiomyopathy	3	Rate	1991	0.44880482930216553	0.9434837039741167	0.2558077112700832
1	Deaths	6	China	1	Male	5	1-4 years	944	Other cardiomyopathy	1	Number	1993	142.23275043696756	335.15534030023116	79.89216120632749
1	Deaths	6	China	2	Female	5	1-4 years	944	Other cardiomyopathy	1	Number	1993	140.22975636472106	331.657600077641	67.89910276124456
1	Deaths	6	China	3	Both	5	1-4 years	944	Other cardiomyopathy	1	Number	1993	282.4625068016887	560.0637829611248	166.3361498732204
1	Deaths	6	China	1	Male	5	1-4 years	944	Other cardiomyopathy	3	Rate	1993	0.2996243140656936	0.706030704140913	0.1682990304773724
1	Deaths	6	China	2	Female	5	1-4 years	944	Other cardiomyopathy	3	Rate	1993	0.33380193156908644	0.7894754322866107	0.16162654946474223
1	Deaths	6	China	3	Both	5	1-4 years	944	Other cardiomyopathy	3	Rate	1993	0.31567028543810616	0.6259078283795323	0.18589150292438456
1	Deaths	6	China	1	Male	6	5-9 years	944	Other cardiomyopathy	1	Number	1993	61.43957891669583	127.31623805357918	39.96122666118374
1	Deaths	6	China	2	Female	6	5-9 years	944	Other cardiomyopathy	1	Number	1993	50.12200461751183	108.06117458325244	26.27873867002792
1	Deaths	6	China	3	Both	6	5-9 years	944	Other cardiomyopathy	1	Number	1993	111.5615835342076	208.92501907375492	71.44740820745119
1	Deaths	6	China	1	Male	6	5-9 years	944	Other cardiomyopathy	3	Rate	1993	0.10380951114767424	0.21511599959731212	0.06751926816073273
1	Deaths	6	China	2	Female	6	5-9 years	944	Other cardiomyopathy	3	Rate	1993	0.09339667507510911	0.20135975182565818	0.048967451235795045
1	Deaths	6	China	3	Both	6	5-9 years	944	Other cardiomyopathy	3	Rate	1993	0.09885772381475497	0.1851340862981984	0.06331147267810633
1	Deaths	6	China	1	Male	7	10-14 years	944	Other cardiomyopathy	1	Number	1993	64.93728804305204	116.16451696566509	45.326410246367054
1	Deaths	6	China	2	Female	7	10-14 years	944	Other cardiomyopathy	1	Number	1993	42.99223521281628	92.75785005284519	23.854501738358827
1	Deaths	6	China	3	Both	7	10-14 years	944	Other cardiomyopathy	1	Number	1993	107.9295232558685	192.52002274065407	72.51895953417537
1	Deaths	6	China	1	Male	7	10-14 years	944	Other cardiomyopathy	3	Rate	1993	0.1228488796269248	0.21976096002305612	0.08574886454427981
1	Deaths	6	China	2	Female	7	10-14 years	944	Other cardiomyopathy	3	Rate	1993	0.08685484028188503	0.18739356563692292	0.04819193345572935
1	Deaths	6	China	3	Both	7	10-14 years	944	Other cardiomyopathy	3	Rate	1993	0.10544272117151532	0.18808417257298382	0.07084805157234592
1	Deaths	6	China	1	Male	28	<1 year	944	Other cardiomyopathy	1	Number	1993	476.9296256134782	1258.7400762077357	258.2435091361017
1	Deaths	6	China	2	Female	28	<1 year	944	Other cardiomyopathy	1	Number	1993	406.6117330962138	980.239133908363	187.1587335837093
1	Deaths	6	China	3	Both	28	<1 year	944	Other cardiomyopathy	1	Number	1993	883.54135870969	1911.3039803182141	503.911636523224
1	Deaths	6	China	1	Male	28	<1 year	944	Other cardiomyopathy	3	Rate	1993	4.122769122923469	10.881049197353395	2.232359468741792
1	Deaths	6	China	2	Female	28	<1 year	944	Other cardiomyopathy	3	Rate	1993	4.013856568718379	9.676403719569738	1.8475323042638994
1	Deaths	6	China	3	Both	28	<1 year	944	Other cardiomyopathy	3	Rate	1993	4.071921747629551	8.80850700091092	2.3223460129122384
1	Deaths	6	China	1	Male	39	0-14 years	944	Other cardiomyopathy	1	Number	1993	745.5392430101944	1805.8872805690617	454.29702115838234
1	Deaths	6	China	2	Female	39	0-14 years	944	Other cardiomyopathy	1	Number	1993	639.9557292912639	1449.5364139617245	329.0676908843303
1	Deaths	6	China	3	Both	39	0-14 years	944	Other cardiomyopathy	1	Number	1993	1385.4949723014563	2837.3499361563063	850.9578911481661
1	Deaths	6	China	1	Male	39	0-14 years	944	Other cardiomyopathy	3	Rate	1993	0.43577644612341215	1.055562331029568	0.26554194594173197
1	Deaths	6	China	2	Female	39	0-14 years	944	Other cardiomyopathy	3	Rate	1993	0.4120644949974366	0.9333497038319093	0.21188514401518854
1	Deaths	6	China	3	Both	39	0-14 years	944	Other cardiomyopathy	3	Rate	1993	0.4244936112763218	0.8693188679370905	0.26071995602952847
1	Deaths	1	Global	1	Male	5	1-4 years	944	Other cardiomyopathy	1	Number	1995	1190.974760097021	2209.555196310201	666.109693938035
1	Deaths	1	Global	2	Female	5	1-4 years	944	Other cardiomyopathy	1	Number	1995	1085.781270196973	1886.384050950429	733.6376966546626
1	Deaths	1	Global	3	Both	5	1-4 years	944	Other cardiomyopathy	1	Number	1995	2276.7560302939946	3634.678846672484	1542.8425976186988
1	Deaths	1	Global	1	Male	5	1-4 years	944	Other cardiomyopathy	3	Rate	1995	0.46104874588250977	0.8553604042238587	0.25786359988459806
1	Deaths	1	Global	2	Female	5	1-4 years	944	Other cardiomyopathy	3	Rate	1995	0.4485032705778661	0.7792079672397626	0.303043453963004
1	Deaths	1	Global	3	Both	5	1-4 years	944	Other cardiomyopathy	3	Rate	1995	0.45497943859528334	0.7263422690571105	0.3083165914860017
1	Deaths	1	Global	1	Male	6	5-9 years	944	Other cardiomyopathy	1	Number	1995	515.3264309419675	869.1373361413943	342.97292180194285
1	Deaths	1	Global	2	Female	6	5-9 years	944	Other cardiomyopathy	1	Number	1995	411.8338514269789	605.4745545092492	309.6828260840852
1	Deaths	1	Global	3	Both	6	5-9 years	944	Other cardiomyopathy	1	Number	1995	927.1602823689461	1390.482805776177	710.256517246521
1	Deaths	1	Global	1	Male	6	5-9 years	944	Other cardiomyopathy	3	Rate	1995	0.1611387679700088	0.2717728242398874	0.10724509892733018
1	Deaths	1	Global	2	Female	6	5-9 years	944	Other cardiomyopathy	3	Rate	1995	0.13747645767199523	0.20211669506050736	0.10337687828325913
1	Deaths	1	Global	3	Both	6	5-9 years	944	Other cardiomyopathy	3	Rate	1995	0.1496941607054947	0.22449964751969168	0.11467408090774654
1	Deaths	1	Global	1	Male	7	10-14 years	944	Other cardiomyopathy	1	Number	1995	500.96622825632255	718.3745553532179	384.52095952005453
1	Deaths	1	Global	2	Female	7	10-14 years	944	Other cardiomyopathy	1	Number	1995	477.62256521597914	666.0203496948578	372.252343014319
1	Deaths	1	Global	3	Both	7	10-14 years	944	Other cardiomyopathy	1	Number	1995	978.5887934723019	1319.216997886292	810.441189916775
1	Deaths	1	Global	1	Male	7	10-14 years	944	Other cardiomyopathy	3	Rate	1995	0.1678289089968255	0.24066296503788034	0.1288185300380051
1	Deaths	1	Global	2	Female	7	10-14 years	944	Other cardiomyopathy	3	Rate	1995	0.16944818246965132	0.23628686323176984	0.13206554199406823
1	Deaths	1	Global	3	Both	7	10-14 years	944	Other cardiomyopathy	3	Rate	1995	0.16861534789864766	0.2273071534603703	0.13964274279529562
1	Deaths	1	Global	1	Male	28	<1 year	944	Other cardiomyopathy	1	Number	1995	3182.7686660474774	5212.7728246105025	2178.2045090390343
1	Deaths	1	Global	2	Female	28	<1 year	944	Other cardiomyopathy	1	Number	1995	2986.739268967983	4286.603838745122	2195.5391090939024
1	Deaths	1	Global	3	Both	28	<1 year	944	Other cardiomyopathy	1	Number	1995	6169.507935015462	8624.718577183456	4736.871093452227
1	Deaths	1	Global	1	Male	28	<1 year	944	Other cardiomyopathy	3	Rate	1995	4.740975223646449	7.76482031874046	3.2446007526564604
1	Deaths	1	Global	2	Female	28	<1 year	944	Other cardiomyopathy	3	Rate	1995	4.755769960731847	6.825537796911853	3.4959459137016027
1	Deaths	1	Global	3	Both	28	<1 year	944	Other cardiomyopathy	3	Rate	1995	4.748126036890858	6.637685090695713	3.6455518347849916
1	Deaths	1	Global	1	Male	39	0-14 years	944	Other cardiomyopathy	1	Number	1995	5390.03608534279	9065.853025589086	3619.0780399443615
1	Deaths	1	Global	2	Female	39	0-14 years	944	Other cardiomyopathy	1	Number	1995	4961.9769558079115	7314.514543456101	3748.301022312089
1	Deaths	1	Global	3	Both	39	0-14 years	944	Other cardiomyopathy	1	Number	1995	10352.013041150707	14692.349270506955	7937.801977517226
1	Deaths	1	Global	1	Male	39	0-14 years	944	Other cardiomyopathy	3	Rate	1995	0.5711279045904603	0.9606172500235668	0.38347729491523846
1	Deaths	1	Global	2	Female	39	0-14 years	944	Other cardiomyopathy	3	Rate	1995	0.5598349263396055	0.8252599210185125	0.42290196939922864
1	Deaths	1	Global	3	Both	39	0-14 years	944	Other cardiomyopathy	3	Rate	1995	0.5656585910308903	0.8028248761136486	0.4337403618635221
1	Deaths	1	Global	1	Male	5	1-4 years	944	Other cardiomyopathy	1	Number	1999	1099.9388381283948	1894.5978219091444	656.4701228627829
1	Deaths	1	Global	2	Female	5	1-4 years	944	Other cardiomyopathy	1	Number	1999	983.1943090821063	1597.9842427061803	673.9912326780764
1	Deaths	1	Global	3	Both	5	1-4 years	944	Other cardiomyopathy	1	Number	1999	2083.1331472105003	3145.5281856070665	1449.7123689915709
1	Deaths	1	Global	1	Male	5	1-4 years	944	Other cardiomyopathy	3	Rate	1999	0.42915625921965417	0.7392033863989459	0.2561308433263743
1	Deaths	1	Global	2	Female	5	1-4 years	944	Other cardiomyopathy	3	Rate	1999	0.4103502633061428	0.6669416703252977	0.28129991929436954
1	Deaths	1	Global	3	Both	5	1-4 years	944	Other cardiomyopathy	3	Rate	1999	0.4200699899290243	0.6343051067181253	0.29233880755906044
1	Deaths	1	Global	1	Male	6	5-9 years	944	Other cardiomyopathy	1	Number	1999	515.0476457767841	796.9746708979935	348.62199627060477
1	Deaths	1	Global	2	Female	6	5-9 years	944	Other cardiomyopathy	1	Number	1999	404.5605475537406	563.3322653775863	310.9821526014047
1	Deaths	1	Global	3	Both	6	5-9 years	944	Other cardiomyopathy	1	Number	1999	919.6081933305248	1277.2615050177587	712.2950079191022
1	Deaths	1	Global	1	Male	6	5-9 years	944	Other cardiomyopathy	3	Rate	1999	0.16232555217974515	0.25117939007696105	0.1098738311118434
1	Deaths	1	Global	2	Female	6	5-9 years	944	Other cardiomyopathy	3	Rate	1999	0.13683351671108818	0.19053448344020663	0.10518272686780437
1	Deaths	1	Global	3	Both	6	5-9 years	944	Other cardiomyopathy	3	Rate	1999	0.15002940353993255	0.20837872384359749	0.11620731085000795
1	Deaths	1	Global	1	Male	7	10-14 years	944	Other cardiomyopathy	1	Number	1999	525.7357423610795	715.2541267762081	404.3091438920691
1	Deaths	1	Global	2	Female	7	10-14 years	944	Other cardiomyopathy	1	Number	1999	500.972766211026	671.559810960786	389.21808031145986
1	Deaths	1	Global	3	Both	7	10-14 years	944	Other cardiomyopathy	1	Number	1999	1026.7085085721042	1326.0788931248314	843.3769922701949
1	Deaths	1	Global	1	Male	7	10-14 years	944	Other cardiomyopathy	3	Rate	1999	0.16342405426773451	0.2223355191803099	0.1256788042898153
1	Deaths	1	Global	2	Female	7	10-14 years	944	Other cardiomyopathy	3	Rate	1999	0.1663211385596911	0.22295541774596073	0.12921898879858615
1	Deaths	1	Global	3	Both	7	10-14 years	944	Other cardiomyopathy	3	Rate	1999	0.16482494277380802	0.21288503586751464	0.13539340847677284
1	Deaths	1	Global	1	Male	28	<1 year	944	Other cardiomyopathy	1	Number	1999	3026.0140358071835	4462.987663933953	2153.8653906514546
1	Deaths	1	Global	2	Female	28	<1 year	944	Other cardiomyopathy	1	Number	1999	2814.434276931365	3786.017728830359	2082.1936359301103
1	Deaths	1	Global	3	Both	28	<1 year	944	Other cardiomyopathy	1	Number	1999	5840.448312738557	7595.692821421508	4570.664754340493
1	Deaths	1	Global	1	Male	28	<1 year	944	Other cardiomyopathy	3	Rate	1999	4.5350877508417735	6.6886803720544545	3.2279984278063156
1	Deaths	1	Global	2	Female	28	<1 year	944	Other cardiomyopathy	3	Rate	1999	4.518764469452091	6.078707374331595	3.3431026255191116
1	Deaths	1	Global	3	Both	28	<1 year	944	Other cardiomyopathy	3	Rate	1999	4.527207082529935	5.887779926561354	3.5429379286840526
1	Deaths	1	Global	1	Male	39	0-14 years	944	Other cardiomyopathy	1	Number	1999	5166.736262073439	7967.31167167172	3582.2919132690504
1	Deaths	1	Global	2	Female	39	0-14 years	944	Other cardiomyopathy	1	Number	1999	4703.161899778245	6467.432457775374	3567.6368600487463
1	Deaths	1	Global	3	Both	39	0-14 years	944	Other cardiomyopathy	1	Number	1999	9869.898161851697	13130.16218196998	7695.193571783721
1	Deaths	1	Global	1	Male	39	0-14 years	944	Other cardiomyopathy	3	Rate	1999	0.5370713307608829	0.8281852343619048	0.3723716844531304
1	Deaths	1	Global	2	Female	39	0-14 years	944	Other cardiomyopathy	3	Rate	1999	0.5233008500364874	0.7196037420840222	0.39695580149453114
1	Deaths	1	Global	3	Both	39	0-14 years	944	Other cardiomyopathy	3	Rate	1999	0.5304202077494653	0.705630720615064	0.4135489653575226
1	Deaths	1	Global	1	Male	5	1-4 years	944	Other cardiomyopathy	1	Number	1993	1246.7814032701801	2374.0957349727437	681.3169809745978
1	Deaths	1	Global	2	Female	5	1-4 years	944	Other cardiomyopathy	1	Number	1993	1153.569472798214	2108.7583981521616	764.6569899876911
1	Deaths	1	Global	3	Both	5	1-4 years	944	Other cardiomyopathy	1	Number	1993	2400.3508760683976	3920.154192779909	1599.331907366971
1	Deaths	1	Global	1	Male	5	1-4 years	944	Other cardiomyopathy	3	Rate	1993	0.47938517675634684	0.91283548227561	0.2619651371883914
1	Deaths	1	Global	2	Female	5	1-4 years	944	Other cardiomyopathy	3	Rate	1993	0.4721165180363869	0.8630426652160003	0.3129479447210732
1	Deaths	1	Global	3	Both	5	1-4 years	944	Other cardiomyopathy	3	Rate	1993	0.475864248427036	0.7771618921483687	0.3170640107962605
1	Deaths	1	Global	1	Male	6	5-9 years	944	Other cardiomyopathy	1	Number	1993	508.4096969579775	876.4921976705037	334.9214285971174
1	Deaths	1	Global	2	Female	6	5-9 years	944	Other cardiomyopathy	1	Number	1993	396.3423048856759	580.8550023374828	296.9290427094856
1	Deaths	1	Global	3	Both	6	5-9 years	944	Other cardiomyopathy	1	Number	1993	904.7520018436543	1391.1016674986772	684.4684556860252
1	Deaths	1	Global	1	Male	6	5-9 years	944	Other cardiomyopathy	3	Rate	1993	0.16224508762272	0.27970857806717914	0.10688103876578361
1	Deaths	1	Global	2	Female	6	5-9 years	944	Other cardiomyopathy	3	Rate	1993	0.13455727250397317	0.1971988956802507	0.10080670577350735
1	Deaths	1	Global	3	Both	6	5-9 years	944	Other cardiomyopathy	3	Rate	1993	0.14882945150146606	0.22883276050753604	0.11259335665709869
1	Deaths	1	Global	1	Male	7	10-14 years	944	Other cardiomyopathy	1	Number	1993	485.7075648594757	714.2699735667719	372.2603626905689
1	Deaths	1	Global	2	Female	7	10-14 years	944	Other cardiomyopathy	1	Number	1993	454.24515342370034	630.2457587272887	352.0481330319512
1	Deaths	1	Global	3	Both	7	10-14 years	944	Other cardiomyopathy	1	Number	1993	939.9527182831763	1287.0161168435218	769.2090289737991
1	Deaths	1	Global	1	Male	7	10-14 years	944	Other cardiomyopathy	3	Rate	1993	0.16891360680180034	0.24840032602806256	0.1294602865607059
1	Deaths	1	Global	2	Female	7	10-14 years	944	Other cardiomyopathy	3	Rate	1993	0.16639718225934488	0.23086898691752109	0.1289607977424888
1	Deaths	1	Global	3	Both	7	10-14 years	944	Other cardiomyopathy	3	Rate	1993	0.16768807546968956	0.22960437427762706	0.13722730855879664
1	Deaths	1	Global	1	Male	28	<1 year	944	Other cardiomyopathy	1	Number	1993	3313.0154204828027	5580.273393860722	2200.7440791027575
1	Deaths	1	Global	2	Female	28	<1 year	944	Other cardiomyopathy	1	Number	1993	3102.893835193816	4601.821830259129	2265.9898945931886
1	Deaths	1	Global	3	Both	28	<1 year	944	Other cardiomyopathy	1	Number	1993	6415.909255676621	9338.697878766701	4811.2104826137065
1	Deaths	1	Global	1	Male	28	<1 year	944	Other cardiomyopathy	3	Rate	1993	4.915829051382468	8.279970535180778	3.265448633841468
1	Deaths	1	Global	2	Female	28	<1 year	944	Other cardiomyopathy	3	Rate	1993	4.912702275776087	7.285902057560386	3.5876618096919866
1	Deaths	1	Global	3	Both	28	<1 year	944	Other cardiomyopathy	3	Rate	1993	4.914316367829353	7.153049398139671	3.685184668542698
1	Deaths	1	Global	1	Male	39	0-14 years	944	Other cardiomyopathy	1	Number	1993	5553.914085570435	9525.961054000007	3650.5069067561144
1	Deaths	1	Global	2	Female	39	0-14 years	944	Other cardiomyopathy	1	Number	1993	5107.05076630141	7767.841393575427	3775.306480434103
1	Deaths	1	Global	3	Both	39	0-14 years	944	Other cardiomyopathy	1	Number	1993	10660.964851871842	15537.173900766891	8036.602318250238
1	Deaths	1	Global	1	Male	39	0-14 years	944	Other cardiomyopathy	3	Rate	1993	0.5982364490692264	1.0260830519007558	0.3932121123145104
1	Deaths	1	Global	2	Female	39	0-14 years	944	Other cardiomyopathy	3	Rate	1993	0.5836349412992868	0.8877107088255654	0.4314428966780583
1	Deaths	1	Global	3	Both	39	0-14 years	944	Other cardiomyopathy	3	Rate	1993	0.5911516266080619	0.8615379331935422	0.44563044704172294
1	Deaths	1	Global	1	Male	5	1-4 years	944	Other cardiomyopathy	1	Number	1994	1220.956508328482	2306.6153722003555	673.8495067386434
1	Deaths	1	Global	2	Female	5	1-4 years	944	Other cardiomyopathy	1	Number	1994	1120.2793573903737	2009.6148629527374	754.5130202272184
1	Deaths	1	Global	3	Both	5	1-4 years	944	Other cardiomyopathy	1	Number	1994	2341.235865718855	3762.597746949772	1584.7334847307516
1	Deaths	1	Global	1	Male	5	1-4 years	944	Other cardiomyopathy	3	Rate	1994	0.4707604869483279	0.8893546726788085	0.2598141045633627
1	Deaths	1	Global	2	Female	5	1-4 years	944	Other cardiomyopathy	3	Rate	1994	0.4603628075391421	0.8258225363862801	0.3100563533775816
1	Deaths	1	Global	3	Both	5	1-4 years	944	Other cardiomyopathy	3	Rate	1994	0.46572723129561905	0.7484697534428084	0.3152410011276239
1	Deaths	1	Global	1	Male	6	5-9 years	944	Other cardiomyopathy	1	Number	1994	514.0805682461324	870.7472491198189	339.37982585646415
1	Deaths	1	Global	2	Female	6	5-9 years	944	Other cardiomyopathy	1	Number	1994	408.15456271560134	604.2253849720527	306.6842658502019
1	Deaths	1	Global	3	Both	6	5-9 years	944	Other cardiomyopathy	1	Number	1994	922.2351309617354	1402.1115123709324	702.0316287613565
1	Deaths	1	Global	1	Male	6	5-9 years	944	Other cardiomyopathy	3	Rate	1994	0.16215209459338897	0.27465245532993837	0.10704771396653412
1	Deaths	1	Global	2	Female	6	5-9 years	944	Other cardiomyopathy	3	Rate	1994	0.13721963919692903	0.2031377250026296	0.10310580390758194
1	Deaths	1	Global	3	Both	6	5-9 years	944	Other cardiomyopathy	3	Rate	1994	0.15008329367005263	0.22817772475212705	0.1142476745547312
1	Deaths	1	Global	1	Male	7	10-14 years	944	Other cardiomyopathy	1	Number	1994	496.0624130810571	724.6742764513208	381.77823453260874
1	Deaths	1	Global	2	Female	7	10-14 years	944	Other cardiomyopathy	1	Number	1994	470.12853718358065	654.2837620245547	366.18497525205987
1	Deaths	1	Global	3	Both	7	10-14 years	944	Other cardiomyopathy	1	Number	1994	966.1909502646373	1312.0317505574085	790.9015887783931
1	Deaths	1	Global	1	Male	7	10-14 years	944	Other cardiomyopathy	3	Rate	1994	0.1693732944547945	0.2474294894605309	0.13035262424399258
1	Deaths	1	Global	2	Female	7	10-14 years	944	Other cardiomyopathy	3	Rate	1994	0.1695077748767516	0.23590608922228548	0.13203027563510106
1	Deaths	1	Global	3	Both	7	10-14 years	944	Other cardiomyopathy	3	Rate	1994	0.16943870318341792	0.2300880155097986	0.13869860767337033
1	Deaths	1	Global	1	Male	28	<1 year	944	Other cardiomyopathy	1	Number	1994	3248.5961111220495	5373.081271208843	2167.270847021728
1	Deaths	1	Global	2	Female	28	<1 year	944	Other cardiomyopathy	1	Number	1994	3046.152004191764	4409.276697825492	2227.174053904869
1	Deaths	1	Global	3	Both	28	<1 year	944	Other cardiomyopathy	1	Number	1994	6294.748115313812	8975.192840698899	4822.793894864861
1	Deaths	1	Global	1	Male	28	<1 year	944	Other cardiomyopathy	3	Rate	1994	4.830630841817726	7.989719625481463	3.2227106842714086
1	Deaths	1	Global	2	Female	28	<1 year	944	Other cardiomyopathy	3	Rate	1994	4.838095703850839	7.003098538577129	3.5373419340523737
1	Deaths	1	Global	3	Both	28	<1 year	944	Other cardiomyopathy	3	Rate	1994	4.8342403562652825	6.892768168152008	3.703809024508242
1	Deaths	1	Global	1	Male	39	0-14 years	944	Other cardiomyopathy	1	Number	1994	5479.695600777716	9368.574485563295	3649.9007028024985
1	Deaths	1	Global	2	Female	39	0-14 years	944	Other cardiomyopathy	1	Number	1994	5044.714461481322	7537.455421037315	3781.051999595672
1	Deaths	1	Global	3	Both	39	0-14 years	944	Other cardiomyopathy	1	Number	1994	10524.410062259038	15183.104598035534	7976.221291071439
1	Deaths	1	Global	1	Male	39	0-14 years	944	Other cardiomyopathy	3	Rate	1994	0.585109116178524	1.000354533620922	0.3897278845293972
1	Deaths	1	Global	2	Female	39	0-14 years	944	Other cardiomyopathy	3	Rate	1994	0.5725445447951535	0.8554555497447064	0.42912650705697936
1	Deaths	1	Global	3	Both	39	0-14 years	944	Other cardiomyopathy	3	Rate	1994	0.5790183829569636	0.8353244144436106	0.43882542838432176
1	Deaths	1	Global	1	Male	5	1-4 years	944	Other cardiomyopathy	1	Number	1997	1140.911804494299	2004.4097167222249	668.7157477634519
1	Deaths	1	Global	2	Female	5	1-4 years	944	Other cardiomyopathy	1	Number	1997	1026.1734598972043	1707.0227969232774	699.6241502288198
1	Deaths	1	Global	3	Both	5	1-4 years	944	Other cardiomyopathy	1	Number	1997	2167.0852643915046	3344.8447640623153	1501.0627380544306
1	Deaths	1	Global	1	Male	5	1-4 years	944	Other cardiomyopathy	3	Rate	1997	0.4441744774489114	0.7803474685874049	0.2603413047832773
1	Deaths	1	Global	2	Female	5	1-4 years	944	Other cardiomyopathy	3	Rate	1997	0.4270087969292284	0.7103221622180652	0.29112589476029577
1	Deaths	1	Global	3	Both	5	1-4 years	944	Other cardiomyopathy	3	Rate	1997	0.4358772464528359	0.6727662033090527	0.30191663603039376
1	Deaths	1	Global	1	Male	6	5-9 years	944	Other cardiomyopathy	1	Number	1997	515.9637861449107	829.6441375069827	346.3084834284358
1	Deaths	1	Global	2	Female	6	5-9 years	944	Other cardiomyopathy	1	Number	1997	408.6845922455578	581.6484002200905	313.5620572183633
1	Deaths	1	Global	3	Both	6	5-9 years	944	Other cardiomyopathy	1	Number	1997	924.648378390467	1324.8238745540018	718.9997107627976
1	Deaths	1	Global	1	Male	6	5-9 years	944	Other cardiomyopathy	3	Rate	1997	0.16085160786365554	0.25864139510592393	0.10796160093422406
1	Deaths	1	Global	2	Female	6	5-9 years	944	Other cardiomyopathy	3	Rate	1997	0.1364141423608803	0.19414744078222365	0.10466335145479468
1	Deaths	1	Global	3	Both	6	5-9 years	944	Other cardiomyopathy	3	Rate	1997	0.1490500197058866	0.21355688197153355	0.11590018818209236
1	Deaths	1	Global	1	Male	7	10-14 years	944	Other cardiomyopathy	1	Number	1997	513.1395558917922	720.5739812740458	394.1752211543574
1	Deaths	1	Global	2	Female	7	10-14 years	944	Other cardiomyopathy	1	Number	1997	486.0627164078435	673.9903148426331	378.2063989149261
1	Deaths	1	Global	3	Both	7	10-14 years	944	Other cardiomyopathy	1	Number	1997	999.202272299636	1322.5361748761666	824.3731264707575
1	Deaths	1	Global	1	Male	7	10-14 years	944	Other cardiomyopathy	3	Rate	1997	0.16511380020033872	0.23186033313466597	0.1268344409670289
1	Deaths	1	Global	2	Female	7	10-14 years	944	Other cardiomyopathy	3	Rate	1997	0.16651721100654546	0.23089816125466517	0.12956738422063893
1	Deaths	1	Global	3	Both	7	10-14 years	944	Other cardiomyopathy	3	Rate	1997	0.1657935234827965	0.21944298811645035	0.13678484235985605
1	Deaths	1	Global	1	Male	28	<1 year	944	Other cardiomyopathy	1	Number	1997	3072.2162936471973	4816.859673424935	2162.8982097090457
1	Deaths	1	Global	2	Female	28	<1 year	944	Other cardiomyopathy	1	Number	1997	2872.4883389251595	3922.5232393174647	2148.4792808359657
1	Deaths	1	Global	3	Both	28	<1 year	944	Other cardiomyopathy	1	Number	1997	5944.70463257236	7994.711474236807	4618.002180404617
1	Deaths	1	Global	1	Male	28	<1 year	944	Other cardiomyopathy	3	Rate	1997	4.588318821247498	7.193923144208717	3.230262981344038
1	Deaths	1	Global	2	Female	28	<1 year	944	Other cardiomyopathy	3	Rate	1997	4.5904862563149536	6.268533374412399	3.433456796675922
1	Deaths	1	Global	3	Both	28	<1 year	944	Other cardiomyopathy	3	Rate	1997	4.58936587283383	6.171989740580068	3.5651395514751303
1	Deaths	1	Global	1	Male	39	0-14 years	944	Other cardiomyopathy	1	Number	1997	5242.231440178198	8400.673432827063	3587.6661465317766
1	Deaths	1	Global	2	Female	39	0-14 years	944	Other cardiomyopathy	1	Number	1997	4793.409107475767	6775.320680435108	3635.0232078440295
1	Deaths	1	Global	3	Both	39	0-14 years	944	Other cardiomyopathy	1	Number	1997	10035.640547653977	13698.608533371218	7791.000741206628
1	Deaths	1	Global	1	Male	39	0-14 years	944	Other cardiomyopathy	3	Rate	1997	0.5487133743845849	0.879312925999463	0.37552718148626274
1	Deaths	1	Global	2	Female	39	0-14 years	944	Other cardiomyopathy	3	Rate	1997	0.5359465228252366	0.7575421747419611	0.40642849482525534
1	Deaths	1	Global	3	Both	39	0-14 years	944	Other cardiomyopathy	3	Rate	1997	0.5425404090108351	0.7405654518297721	0.4211921210874872
1	Deaths	6	China	1	Male	5	1-4 years	944	Other cardiomyopathy	1	Number	2000	110.46434120462462	197.97688917726953	71.63524154828993
1	Deaths	6	China	2	Female	5	1-4 years	944	Other cardiomyopathy	1	Number	2000	98.11208050995286	188.7254667859484	60.738261044827006
1	Deaths	6	China	3	Both	5	1-4 years	944	Other cardiomyopathy	1	Number	2000	208.5764217145775	338.2244815950546	152.02666601577718
1	Deaths	6	China	1	Male	5	1-4 years	944	Other cardiomyopathy	3	Rate	2000	0.3017506593134657	0.540804898545568	0.19568288853716448
1	Deaths	6	China	2	Female	5	1-4 years	944	Other cardiomyopathy	3	Rate	2000	0.3143862146268578	0.6047439295765636	0.1946271231192982
1	Deaths	6	China	3	Both	5	1-4 years	944	Other cardiomyopathy	3	Rate	2000	0.30756533499841066	0.4987434587826974	0.22417746012451664
1	Deaths	6	China	1	Male	6	5-9 years	944	Other cardiomyopathy	1	Number	2000	55.31403720025929	96.62597509354222	34.283866340302964
1	Deaths	6	China	2	Female	6	5-9 years	944	Other cardiomyopathy	1	Number	2000	58.67267744725122	106.92154920605306	37.29003125986202
1	Deaths	6	China	3	Both	6	5-9 years	944	Other cardiomyopathy	1	Number	2000	113.98671464751047	176.16519388781472	86.10823725595218
1	Deaths	6	China	1	Male	6	5-9 years	944	Other cardiomyopathy	3	Rate	2000	0.10932279227948836	0.19097180279411632	0.06775871348694677
1	Deaths	6	China	2	Female	6	5-9 years	944	Other cardiomyopathy	3	Rate	2000	0.13374637098904407	0.24373132110244353	0.08500389912422866
1	Deaths	6	China	3	Both	6	5-9 years	944	Other cardiomyopathy	3	Rate	2000	0.12066478912061236	0.18648608337032369	0.09115301131511334
1	Deaths	6	China	1	Male	7	10-14 years	944	Other cardiomyopathy	1	Number	2000	82.89891153204252	129.52923546869948	57.85536550199064
1	Deaths	6	China	2	Female	7	10-14 years	944	Other cardiomyopathy	1	Number	2000	76.43507269040248	134.58574604757712	51.293183688430034
1	Deaths	6	China	3	Both	7	10-14 years	944	Other cardiomyopathy	1	Number	2000	159.3339842224451	238.65734320559517	123.35797903152952
1	Deaths	6	China	1	Male	7	10-14 years	944	Other cardiomyopathy	3	Rate	2000	0.12271968076785829	0.1917490366647266	0.08564638369669941
1	Deaths	6	China	2	Female	7	10-14 years	944	Other cardiomyopathy	3	Rate	2000	0.1232418092221815	0.21700235578507063	0.08270371880370506
1	Deaths	6	China	3	Both	7	10-14 years	944	Other cardiomyopathy	3	Rate	2000	0.12296960094894464	0.18418919479572785	0.09520430640959644
1	Deaths	6	China	1	Male	28	<1 year	944	Other cardiomyopathy	1	Number	2000	350.8206697489232	644.9399093748242	239.9718464610088
1	Deaths	6	China	2	Female	28	<1 year	944	Other cardiomyopathy	1	Number	2000	258.2428618801446	488.5167497206984	164.94819512866272
1	Deaths	6	China	3	Both	28	<1 year	944	Other cardiomyopathy	1	Number	2000	609.0635316290676	1020.0861646428827	449.09457672587547
1	Deaths	6	China	1	Male	28	<1 year	944	Other cardiomyopathy	3	Rate	2000	3.9544298990580966	7.269724621849909	2.704948500488131
1	Deaths	6	China	2	Female	28	<1 year	944	Other cardiomyopathy	3	Rate	2000	3.4356523191859956	6.499206568265528	2.1944639437985822
1	Deaths	6	China	3	Both	28	<1 year	944	Other cardiomyopathy	3	Rate	2000	3.7164882409214104	6.224536585668996	2.7403622558045124
1	Deaths	6	China	1	Male	39	0-14 years	944	Other cardiomyopathy	1	Number	2000	599.4979596858503	1076.5940216878735	426.55790778569957
1	Deaths	6	China	2	Female	39	0-14 years	944	Other cardiomyopathy	1	Number	2000	491.4626925277515	903.0177779163654	334.37551352050525
1	Deaths	6	China	3	Both	39	0-14 years	944	Other cardiomyopathy	1	Number	2000	1090.9606522136019	1720.7769209202822	833.0790850060529
1	Deaths	6	China	1	Male	39	0-14 years	944	Other cardiomyopathy	3	Rate	2000	0.36637896448224316	0.6579528694984591	0.2606878672750309
1	Deaths	6	China	2	Female	39	0-14 years	944	Other cardiomyopathy	3	Rate	2000	0.33984663673827353	0.624437133083946	0.23122079336909201
1	Deaths	6	China	3	Both	39	0-14 years	944	Other cardiomyopathy	3	Rate	2000	0.35393116313467554	0.5582571432625577	0.2702688212825059
1	Deaths	6	China	1	Male	5	1-4 years	944	Other cardiomyopathy	1	Number	1994	138.22198807048449	309.4260792884141	79.56137123728408
1	Deaths	6	China	2	Female	5	1-4 years	944	Other cardiomyopathy	1	Number	1994	133.60245635529228	308.7324949691178	67.53929080451204
1	Deaths	6	China	3	Both	5	1-4 years	944	Other cardiomyopathy	1	Number	1994	271.8244444257767	518.2748372700111	163.28200803309653
1	Deaths	6	China	1	Male	5	1-4 years	944	Other cardiomyopathy	3	Rate	1994	0.30104041207075527	0.6739141558788886	0.17328059244794494
1	Deaths	6	China	2	Female	5	1-4 years	944	Other cardiomyopathy	3	Rate	1994	0.33075696430547813	0.7643229443842241	0.16720568923103052
1	Deaths	6	China	3	Both	5	1-4 years	944	Other cardiomyopathy	3	Rate	1994	0.3149480803205142	0.6004966382675274	0.18918591037512322
1	Deaths	6	China	1	Male	6	5-9 years	944	Other cardiomyopathy	1	Number	1994	64.61178734401406	129.83533339652013	42.86913889210038
1	Deaths	6	China	2	Female	6	5-9 years	944	Other cardiomyopathy	1	Number	1994	61.77312436798576	128.54404106280685	33.786238836881324
1	Deaths	6	China	3	Both	6	5-9 years	944	Other cardiomyopathy	1	Number	1994	126.38491171199986	226.82829374715337	83.51109814107782
1	Deaths	6	China	1	Male	6	5-9 years	944	Other cardiomyopathy	3	Rate	1994	0.10645634361050904	0.21392063945318912	0.07063249552106506
1	Deaths	6	China	2	Female	6	5-9 years	944	Other cardiomyopathy	3	Rate	1994	0.11271747330451658	0.23455442257767212	0.0616497791413294
1	Deaths	6	China	3	Both	6	5-9 years	944	Other cardiomyopathy	3	Rate	1994	0.109427266247395	0.19639369728621972	0.07230602962891818
1	Deaths	6	China	1	Male	7	10-14 years	944	Other cardiomyopathy	1	Number	1994	67.58639456354621	117.75625759708437	47.60846981615331
1	Deaths	6	China	2	Female	7	10-14 years	944	Other cardiomyopathy	1	Number	1994	51.4617415431153	106.99154711116078	29.19941630045114
1	Deaths	6	China	3	Both	7	10-14 years	944	Other cardiomyopathy	1	Number	1994	119.04813610666147	208.3903538880374	82.58163981547185
1	Deaths	6	China	1	Male	7	10-14 years	944	Other cardiomyopathy	3	Rate	1994	0.1252791949394028	0.21827483543258305	0.08824780208177455
1	Deaths	6	China	2	Female	7	10-14 years	944	Other cardiomyopathy	3	Rate	1994	0.10215093051133058	0.21237691859097374	0.0579604859073767
1	Deaths	6	China	3	Both	7	10-14 years	944	Other cardiomyopathy	3	Rate	1994	0.11411083319114987	0.19974774649018587	0.07915671789428078
1	Deaths	6	China	1	Male	28	<1 year	944	Other cardiomyopathy	1	Number	1994	457.4355581349077	1130.127105060701	253.8210328414482
1	Deaths	6	China	2	Female	28	<1 year	944	Other cardiomyopathy	1	Number	1994	380.4153655185165	891.4212387028942	184.7296650829595
1	Deaths	6	China	3	Both	28	<1 year	944	Other cardiomyopathy	1	Number	1994	837.8509236534243	1741.969676230295	493.9947919946185
1	Deaths	6	China	1	Male	28	<1 year	944	Other cardiomyopathy	3	Rate	1994	4.0836829643069175	10.089029425816499	2.2659467751558453
1	Deaths	6	China	2	Female	28	<1 year	944	Other cardiomyopathy	3	Rate	1994	3.8985268634349075	9.135355615782835	1.8931242717224
1	Deaths	6	China	3	Both	28	<1 year	944	Other cardiomyopathy	3	Rate	1994	3.9974813810243246	8.311134057924617	2.3569049428395887
1	Deaths	6	China	1	Male	39	0-14 years	944	Other cardiomyopathy	1	Number	1994	727.8557281129522	1672.542902053105	453.11278229274507
1	Deaths	6	China	2	Female	39	0-14 years	944	Other cardiomyopathy	1	Number	1994	627.2526877849089	1370.6814953717312	335.2747058736271
1	Deaths	6	China	3	Both	39	0-14 years	944	Other cardiomyopathy	1	Number	1994	1355.1084158978633	2664.2353961429303	850.3052591043577
1	Deaths	6	China	1	Male	39	0-14 years	944	Other cardiomyopathy	3	Rate	1994	0.4237678003553721	0.9737779057404677	0.26380860883367413
1	Deaths	6	China	2	Female	39	0-14 years	944	Other cardiomyopathy	3	Rate	1994	0.4038128826122365	0.8824176549070593	0.21584322886508683
1	Deaths	6	China	3	Both	39	0-14 years	944	Other cardiomyopathy	3	Rate	1994	0.4142913833968147	0.814525063097245	0.25996011682247766
1	Deaths	6	China	1	Male	5	1-4 years	944	Other cardiomyopathy	1	Number	1995	133.84506931143457	289.2396174505994	78.56188343588929
1	Deaths	6	China	2	Female	5	1-4 years	944	Other cardiomyopathy	1	Number	1995	128.23274997628585	285.5451359556886	65.89484269291528
1	Deaths	6	China	3	Both	5	1-4 years	944	Other cardiomyopathy	1	Number	1995	262.07781928772033	491.54973390215116	162.81136818497026
1	Deaths	6	China	1	Male	5	1-4 years	944	Other cardiomyopathy	3	Rate	1995	0.30331619153328726	0.6554672477439241	0.17803488321269256
1	Deaths	6	China	2	Female	5	1-4 years	944	Other cardiomyopathy	3	Rate	1995	0.3325082423204192	0.7404201444430497	0.17086569792704043
1	Deaths	6	China	3	Both	5	1-4 years	944	Other cardiomyopathy	3	Rate	1995	0.3169304780409149	0.5944306640290817	0.19688764539325418
1	Deaths	6	China	1	Male	6	5-9 years	944	Other cardiomyopathy	1	Number	1995	66.9071258395151	131.3350191138405	44.73091292573836
1	Deaths	6	China	2	Female	6	5-9 years	944	Other cardiomyopathy	1	Number	1995	69.39060546906866	144.07554670988972	39.41365904310454
1	Deaths	6	China	3	Both	6	5-9 years	944	Other cardiomyopathy	1	Number	1995	136.29773130858368	237.15013386514366	92.462567256079
1	Deaths	6	China	1	Male	6	5-9 years	944	Other cardiomyopathy	3	Rate	1995	0.10892008795137594	0.2138041599229278	0.07281877541269778
1	Deaths	6	China	2	Female	6	5-9 years	944	Other cardiomyopathy	3	Rate	1995	0.12559834237580952	0.26077953523142144	0.07133948766286363
1	Deaths	6	China	3	Both	6	5-9 years	944	Other cardiomyopathy	3	Rate	1995	0.1168175360146145	0.2032557258120509	0.0792474619844277
1	Deaths	6	China	1	Male	7	10-14 years	944	Other cardiomyopathy	1	Number	1995	70.78099756538994	121.15049600790303	50.42503100608489
1	Deaths	6	China	2	Female	7	10-14 years	944	Other cardiomyopathy	1	Number	1995	58.72762496985693	121.38601779272396	34.264671787585655
1	Deaths	6	China	3	Both	7	10-14 years	944	Other cardiomyopathy	1	Number	1995	129.50862253524684	219.8604313779943	90.99801489421837
1	Deaths	6	China	1	Male	7	10-14 years	944	Other cardiomyopathy	3	Rate	1995	0.1271734275393131	0.21767316589709385	0.09059951466346126
1	Deaths	6	China	2	Female	7	10-14 years	944	Other cardiomyopathy	3	Rate	1995	0.11346892825025842	0.23453257901331315	0.06620352153828439
1	Deaths	6	China	3	Both	7	10-14 years	944	Other cardiomyopathy	3	Rate	1995	0.12057000262878388	0.20468577512663935	0.08471737773308499
1	Deaths	6	China	1	Male	28	<1 year	944	Other cardiomyopathy	1	Number	1995	435.52685304562203	1029.8631649447477	247.07360955020232
1	Deaths	6	China	2	Female	28	<1 year	944	Other cardiomyopathy	1	Number	1995	354.78741062434284	809.3757697521279	178.22826080762255
1	Deaths	6	China	3	Both	28	<1 year	944	Other cardiomyopathy	1	Number	1995	790.3142636699657	1596.22704415437	481.0219741355453
1	Deaths	6	China	1	Male	28	<1 year	944	Other cardiomyopathy	3	Rate	1995	4.028710971803015	9.526441373372815	2.2854805729593077
1	Deaths	6	China	2	Female	28	<1 year	944	Other cardiomyopathy	3	Rate	1995	3.7863525654086074	8.637798102214465	1.9020828031910817
1	Deaths	6	China	3	Both	28	<1 year	944	Other cardiomyopathy	3	Rate	1995	3.91618100906395	7.909656099895586	2.383569684424592
1	Deaths	6	China	1	Male	39	0-14 years	944	Other cardiomyopathy	1	Number	1995	707.0600457619619	1549.889294129745	454.95598167887937
1	Deaths	6	China	2	Female	39	0-14 years	944	Other cardiomyopathy	1	Number	1995	611.1383910395552	1312.602011926293	339.0498729532057
1	Deaths	6	China	3	Both	39	0-14 years	944	Other cardiomyopathy	1	Number	1995	1318.1984368015173	2513.913481226738	860.193935742868
1	Deaths	6	China	1	Male	39	0-14 years	944	Other cardiomyopathy	3	Rate	1995	0.41102740977332874	0.9009800310736678	0.26447453767357504
1	Deaths	6	China	2	Female	39	0-14 years	944	Other cardiomyopathy	3	Rate	1995	0.3944354058509063	0.8471677035608693	0.21882649855217565
1	Deaths	6	China	3	Both	39	0-14 years	944	Other cardiomyopathy	3	Rate	1995	0.4031648424511431	0.768868710733565	0.2630863024103407
1	Deaths	1	Global	1	Male	5	1-4 years	944	Other cardiomyopathy	1	Number	2007	1074.3137820414888	1628.318732496051	680.9376188321928
1	Deaths	1	Global	2	Female	5	1-4 years	944	Other cardiomyopathy	1	Number	2007	906.5901644304521	1306.401311859118	622.5238698902634
1	Deaths	1	Global	3	Both	5	1-4 years	944	Other cardiomyopathy	1	Number	2007	1980.903946471936	2756.670835281819	1408.5167650368094
1	Deaths	1	Global	1	Male	5	1-4 years	944	Other cardiomyopathy	3	Rate	2007	0.4093003982043218	0.6203695016810765	0.2594288961002607
1	Deaths	1	Global	2	Female	5	1-4 years	944	Other cardiomyopathy	3	Rate	2007	0.3698049372036456	0.5328909071039055	0.2539321621221937
1	Deaths	1	Global	3	Both	5	1-4 years	944	Other cardiomyopathy	3	Rate	2007	0.39022652653132806	0.5430480800233383	0.27746958945706934
1	Deaths	1	Global	1	Male	6	5-9 years	944	Other cardiomyopathy	1	Number	2007	497.8760363440215	710.0204231995863	351.9786223287487
1	Deaths	1	Global	2	Female	6	5-9 years	944	Other cardiomyopathy	1	Number	2007	362.26295760987784	467.06771261078705	274.40804906442906
1	Deaths	1	Global	3	Both	6	5-9 years	944	Other cardiomyopathy	1	Number	2007	860.1389939538985	1115.1169434816686	665.255317601826
1	Deaths	1	Global	1	Male	6	5-9 years	944	Other cardiomyopathy	3	Rate	2007	0.15738013633590947	0.2244396252227313	0.11126151797984461
1	Deaths	1	Global	2	Female	6	5-9 years	944	Other cardiomyopathy	3	Rate	2007	0.12282091003422918	0.15835370496875378	0.09303475720834134
1	Deaths	1	Global	3	Both	6	5-9 years	944	Other cardiomyopathy	3	Rate	2007	0.14070544182163083	0.18241589245259154	0.10882548523590274
1	Deaths	1	Global	1	Male	7	10-14 years	944	Other cardiomyopathy	1	Number	2007	490.8527012437631	614.3968527441783	378.11803344020933
1	Deaths	1	Global	2	Female	7	10-14 years	944	Other cardiomyopathy	1	Number	2007	437.8250764541702	543.8662969462154	340.4316696185081
1	Deaths	1	Global	3	Both	7	10-14 years	944	Other cardiomyopathy	1	Number	2007	928.6777776979349	1089.583990458119	760.5587718948708
1	Deaths	1	Global	1	Male	7	10-14 years	944	Other cardiomyopathy	3	Rate	2007	0.15557338798355264	0.194730108860857	0.11984268064719968
1	Deaths	1	Global	2	Female	7	10-14 years	944	Other cardiomyopathy	3	Rate	2007	0.14880625042365245	0.1848471198493229	0.11570456560337403
1	Deaths	1	Global	3	Both	7	10-14 years	944	Other cardiomyopathy	3	Rate	2007	0.15230794600676664	0.1786973949133421	0.1247355618348985
1	Deaths	1	Global	1	Male	28	<1 year	944	Other cardiomyopathy	1	Number	2007	2893.3165594438556	3745.764660536499	2194.4926359095034
1	Deaths	1	Global	2	Female	28	<1 year	944	Other cardiomyopathy	1	Number	2007	2630.2133790418566	3256.1350319784624	1950.4208654174236
1	Deaths	1	Global	3	Both	28	<1 year	944	Other cardiomyopathy	1	Number	2007	5523.529938485709	6651.56151296235	4288.364836012855
1	Deaths	1	Global	1	Male	28	<1 year	944	Other cardiomyopathy	3	Rate	2007	4.229837657472869	5.476060462673272	3.2082032503906652
1	Deaths	1	Global	2	Female	28	<1 year	944	Other cardiomyopathy	3	Rate	2007	4.123904399455344	5.105285255787206	3.0580595672486712
1	Deaths	1	Global	3	Both	28	<1 year	944	Other cardiomyopathy	3	Rate	2007	4.178723448887301	5.032114675846612	3.244282351539758
1	Deaths	1	Global	1	Male	39	0-14 years	944	Other cardiomyopathy	1	Number	2007	4956.359079073123	6592.405015134871	3610.725753751807
1	Deaths	1	Global	2	Female	39	0-14 years	944	Other cardiomyopathy	1	Number	2007	4336.891577536358	5426.205827656644	3254.79344425271
1	Deaths	1	Global	3	Both	39	0-14 years	944	Other cardiomyopathy	1	Number	2007	9293.250656609487	11380.796875825572	7239.784312122679
1	Deaths	1	Global	1	Male	39	0-14 years	944	Other cardiomyopathy	3	Rate	2007	0.5148165884838413	0.6847525382342109	0.3750457714707932
1	Deaths	1	Global	2	Female	39	0-14 years	944	Other cardiomyopathy	3	Rate	2007	0.4828906925395782	0.6041802620917485	0.36240460068436997
1	Deaths	1	Global	3	Both	39	0-14 years	944	Other cardiomyopathy	3	Rate	2007	0.49940807532777914	0.6115902899283314	0.38905727206808616
1	Deaths	6	China	1	Male	5	1-4 years	944	Other cardiomyopathy	1	Number	1997	126.58627486661617	254.35303121059576	77.2577610598963
1	Deaths	6	China	2	Female	5	1-4 years	944	Other cardiomyopathy	1	Number	1997	117.27703603684522	246.65397169296696	64.02530228126194
1	Deaths	6	China	3	Both	5	1-4 years	944	Other cardiomyopathy	1	Number	1997	243.8633109034613	438.02003680534096	158.10338731945473
1	Deaths	6	China	1	Male	5	1-4 years	944	Other cardiomyopathy	3	Rate	1997	0.3103864640333093	0.623667439908457	0.18943414915857942
1	Deaths	6	China	2	Female	5	1-4 years	944	Other cardiomyopathy	3	Rate	1997	0.33300240277586624	0.70036187819552	0.18179671160356628
1	Deaths	6	China	3	Both	5	1-4 years	944	Other cardiomyopathy	3	Rate	1997	0.32086638453770283	0.5763306708340372	0.20802662805000682
1	Deaths	6	China	1	Male	6	5-9 years	944	Other cardiomyopathy	1	Number	1997	66.89881440852261	125.19167635895217	43.238005927206224
1	Deaths	6	China	2	Female	6	5-9 years	944	Other cardiomyopathy	1	Number	1997	68.89320216446576	135.52164120554252	41.598837309517194
1	Deaths	6	China	3	Both	6	5-9 years	944	Other cardiomyopathy	1	Number	1997	135.7920165729886	227.67507861151248	98.61072711177428
1	Deaths	6	China	1	Male	6	5-9 years	944	Other cardiomyopathy	3	Rate	1997	0.11314496443415982	0.21173481016551401	0.07312779286286573
1	Deaths	6	China	2	Female	6	5-9 years	944	Other cardiomyopathy	3	Rate	1997	0.13105482815135677	0.25780142076402085	0.07913303930742462
1	Deaths	6	China	3	Both	6	5-9 years	944	Other cardiomyopathy	3	Rate	1997	0.12157408777647744	0.20383665174273846	0.08828581750345586
1	Deaths	6	China	1	Male	7	10-14 years	944	Other cardiomyopathy	1	Number	1997	78.23064220880642	130.1159345173544	56.46534394485619
1	Deaths	6	China	2	Female	7	10-14 years	944	Other cardiomyopathy	1	Number	1997	66.04174713741752	128.46599993798077	41.61824560500889
1	Deaths	6	China	3	Both	7	10-14 years	944	Other cardiomyopathy	1	Number	1997	144.27238934622386	234.5456423288008	107.39993612328375
1	Deaths	6	China	1	Male	7	10-14 years	944	Other cardiomyopathy	3	Rate	1997	0.12820812080067193	0.21324022121878208	0.0925381082544491
1	Deaths	6	China	2	Female	7	10-14 years	944	Other cardiomyopathy	3	Rate	1997	0.11733667902237845	0.2282461390466656	0.07394333035842204
1	Deaths	6	China	3	Both	7	10-14 years	944	Other cardiomyopathy	3	Rate	1997	0.12299179369850946	0.19994948018058367	0.09155813421241948
1	Deaths	6	China	1	Male	28	<1 year	944	Other cardiomyopathy	1	Number	1997	402.9084733325732	862.9014923320918	243.8890071515953
1	Deaths	6	China	2	Female	28	<1 year	944	Other cardiomyopathy	1	Number	1997	311.01896242536094	682.5685524940394	168.39506496388884
1	Deaths	6	China	3	Both	28	<1 year	944	Other cardiomyopathy	1	Number	1997	713.9274357579336	1340.4730877347242	458.168797729822
1	Deaths	6	China	1	Male	28	<1 year	944	Other cardiomyopathy	3	Rate	1997	4.028469858556242	8.627698057602506	2.438517874833633
1	Deaths	6	China	2	Female	28	<1 year	944	Other cardiomyopathy	3	Rate	1997	3.61727229300485	7.938539482478151	1.9585005300723677
1	Deaths	6	China	3	Both	28	<1 year	944	Other cardiomyopathy	3	Rate	1997	3.8383836910487092	7.206964994682224	2.4633142709896196
1	Deaths	6	China	1	Male	39	0-14 years	944	Other cardiomyopathy	1	Number	1997	674.624204816517	1351.353220647765	450.35137468153107
1	Deaths	6	China	2	Female	39	0-14 years	944	Other cardiomyopathy	1	Number	1997	563.2309477640898	1147.10294853568	330.9871478379924
1	Deaths	6	China	3	Both	39	0-14 years	944	Other cardiomyopathy	1	Number	1997	1237.8551525806097	2195.393181626519	853.6540487940941
1	Deaths	6	China	1	Male	39	0-14 years	944	Other cardiomyopathy	3	Rate	1997	0.394678456360847	0.7905882998499549	0.26347110600283635
1	Deaths	6	China	2	Female	39	0-14 years	944	Other cardiomyopathy	3	Rate	1997	0.3689242784824396	0.7513687401475334	0.21680128762071807
1	Deaths	6	China	3	Both	39	0-14 years	944	Other cardiomyopathy	3	Rate	1997	0.38252806032397496	0.6784311505795385	0.2638003540173075
1	Deaths	1	Global	1	Male	5	1-4 years	944	Other cardiomyopathy	1	Number	2003	1050.5791320102978	1713.1432490617183	656.2598926732965
1	Deaths	1	Global	2	Female	5	1-4 years	944	Other cardiomyopathy	1	Number	2003	915.3615409160109	1392.7627308248266	632.4037788335014
1	Deaths	1	Global	3	Both	5	1-4 years	944	Other cardiomyopathy	1	Number	2003	1965.9406729263123	2868.1372650829876	1382.6142556611371
1	Deaths	1	Global	1	Male	5	1-4 years	944	Other cardiomyopathy	3	Rate	2003	0.4081555571611562	0.6655652258956193	0.2549604441733417
1	Deaths	1	Global	2	Female	5	1-4 years	944	Other cardiomyopathy	3	Rate	2003	0.3807646392259846	0.5793500983220488	0.2630621737195994
1	Deaths	1	Global	3	Both	5	1-4 years	944	Other cardiomyopathy	3	Rate	2003	0.3949276902683742	0.5761653141779906	0.27774625248869256
1	Deaths	1	Global	1	Male	6	5-9 years	944	Other cardiomyopathy	1	Number	2003	491.45152984010946	730.9757815574741	342.11402589488495
1	Deaths	1	Global	2	Female	6	5-9 years	944	Other cardiomyopathy	1	Number	2003	366.8363221155099	479.26730501037207	279.4515930283095
1	Deaths	1	Global	3	Both	6	5-9 years	944	Other cardiomyopathy	1	Number	2003	858.2878519556202	1141.3243462029761	664.9456435520624
1	Deaths	1	Global	1	Male	6	5-9 years	944	Other cardiomyopathy	3	Rate	2003	0.15688889426549615	0.23335359672340367	0.10921502523927057
1	Deaths	1	Global	2	Female	6	5-9 years	944	Other cardiomyopathy	3	Rate	2003	0.12576494172612893	0.16431040508275713	0.09580625252646771
1	Deaths	1	Global	3	Both	6	5-9 years	944	Other cardiomyopathy	3	Rate	2003	0.1418816564239716	0.18866978996302725	0.10992068584462344
1	Deaths	1	Global	1	Male	7	10-14 years	944	Other cardiomyopathy	1	Number	2003	512.219669084228	661.6222026347758	399.93525236574175
1	Deaths	1	Global	2	Female	7	10-14 years	944	Other cardiomyopathy	1	Number	2003	462.5579675377982	587.8005418596396	360.42742463683413
1	Deaths	1	Global	3	Both	7	10-14 years	944	Other cardiomyopathy	1	Number	2003	974.7776366220247	1188.5014322177954	799.712786032674
1	Deaths	1	Global	1	Male	7	10-14 years	944	Other cardiomyopathy	3	Rate	2003	0.15825632108809642	0.20441599973382743	0.12356472336565846
1	Deaths	1	Global	2	Female	7	10-14 years	944	Other cardiomyopathy	3	Rate	2003	0.15317213810138944	0.19464515172671631	0.1193524771735555
1	Deaths	1	Global	3	Both	7	10-14 years	944	Other cardiomyopathy	3	Rate	2003	0.15580231345370532	0.18996257784930695	0.12782105116216563
1	Deaths	1	Global	1	Male	28	<1 year	944	Other cardiomyopathy	1	Number	2003	2942.0354285412645	4030.1932196535818	2160.4245485314823
1	Deaths	1	Global	2	Female	28	<1 year	944	Other cardiomyopathy	1	Number	2003	2685.7590279616165	3432.51832723403	2002.9629327863327
1	Deaths	1	Global	3	Both	28	<1 year	944	Other cardiomyopathy	1	Number	2003	5627.794456502888	6954.558440722804	4413.231216371308
1	Deaths	1	Global	1	Male	28	<1 year	944	Other cardiomyopathy	3	Rate	2003	4.39221043723263	6.016738123443831	3.2253314011308407
1	Deaths	1	Global	2	Female	28	<1 year	944	Other cardiomyopathy	3	Rate	2003	4.301589881530579	5.497621324502967	3.208003769159301
1	Deaths	1	Global	3	Both	28	<1 year	944	Other cardiomyopathy	3	Rate	2003	4.348491941967842	5.37365775761112	3.410021551205839
1	Deaths	1	Global	1	Male	39	0-14 years	944	Other cardiomyopathy	1	Number	2003	4996.285759475904	7126.035595249907	3616.1005277450136
1	Deaths	1	Global	2	Female	39	0-14 years	944	Other cardiomyopathy	1	Number	2003	4430.514858530942	5745.3270804902395	3328.1714735007095
1	Deaths	1	Global	3	Both	39	0-14 years	944	Other cardiomyopathy	1	Number	2003	9426.800618006839	11969.12752030526	7326.607991296429
1	Deaths	1	Global	1	Male	39	0-14 years	944	Other cardiomyopathy	3	Rate	2003	0.519746674109653	0.741297331361338	0.3761706821866776
1	Deaths	1	Global	2	Female	39	0-14 years	944	Other cardiomyopathy	3	Rate	2003	0.4941974074153619	0.6408568391243372	0.37123760243593595
1	Deaths	1	Global	3	Both	39	0-14 years	944	Other cardiomyopathy	3	Rate	2003	0.5074175191697857	0.6442636520156115	0.3943702006141728
1	Deaths	1	Global	1	Male	5	1-4 years	944	Other cardiomyopathy	1	Number	1996	1166.3776104711012	2100.0655081929344	668.2320029798123
1	Deaths	1	Global	2	Female	5	1-4 years	944	Other cardiomyopathy	1	Number	1996	1054.2669243988905	1790.9593068117968	713.2797444445907
1	Deaths	1	Global	3	Both	5	1-4 years	944	Other cardiomyopathy	1	Number	1996	2220.644534869994	3459.9070040366996	1526.8475409789025
1	Deaths	1	Global	1	Male	5	1-4 years	944	Other cardiomyopathy	3	Rate	1996	0.45305984617059797	0.8157352709349212	0.2595635287906664
1	Deaths	1	Global	2	Female	5	1-4 years	944	Other cardiomyopathy	3	Rate	1996	0.43738798523041167	0.7430225350972696	0.2959212540089532
1	Deaths	1	Global	3	Both	5	1-4 years	944	Other cardiomyopathy	3	Rate	1996	0.44548183473590264	0.6940893492726907	0.30629974011446387
1	Deaths	1	Global	1	Male	6	5-9 years	944	Other cardiomyopathy	1	Number	1996	517.7859919353049	855.3711182205708	349.2054011686736
1	Deaths	1	Global	2	Female	6	5-9 years	944	Other cardiomyopathy	1	Number	1996	411.0767781802958	598.4415887829142	313.637437090792
1	Deaths	1	Global	3	Both	6	5-9 years	944	Other cardiomyopathy	1	Number	1996	928.8627701156005	1357.737808129671	717.1577070553791
1	Deaths	1	Global	1	Male	6	5-9 years	944	Other cardiomyopathy	3	Rate	1996	0.16128494734859186	0.2664392005856899	0.10877384791894994
1	Deaths	1	Global	2	Female	6	5-9 years	944	Other cardiomyopathy	3	Rate	1996	0.13689845320179808	0.19929544110632166	0.1044488092807667
1	Deaths	1	Global	3	Both	6	5-9 years	944	Other cardiomyopathy	3	Rate	1996	0.14949910043091022	0.21852590874232142	0.11542548105198591
1	Deaths	1	Global	1	Male	7	10-14 years	944	Other cardiomyopathy	1	Number	1996	508.0310377585464	719.0488064982111	391.1417645306367
1	Deaths	1	Global	2	Female	7	10-14 years	944	Other cardiomyopathy	1	Number	1996	482.2955177545401	670.4931762614534	377.38780980782104
1	Deaths	1	Global	3	Both	7	10-14 years	944	Other cardiomyopathy	1	Number	1996	990.3265555130862	1317.7581066096736	817.0509379453839
1	Deaths	1	Global	1	Male	7	10-14 years	944	Other cardiomyopathy	3	Rate	1996	0.16680108145156947	0.23608423428130232	0.12842299874519372
1	Deaths	1	Global	2	Female	7	10-14 years	944	Other cardiomyopathy	3	Rate	1996	0.16817973714636364	0.2338055445074065	0.1315977037299012
1	Deaths	1	Global	3	Both	7	10-14 years	944	Other cardiomyopathy	3	Rate	1996	0.16746966100676855	0.22284013507898606	0.1381678021671182
1	Deaths	1	Global	1	Male	28	<1 year	944	Other cardiomyopathy	1	Number	1996	3109.1055606008567	5011.884627040506	2164.5126119092165
1	Deaths	1	Global	2	Female	28	<1 year	944	Other cardiomyopathy	1	Number	1996	2921.209413161287	4078.8611853882103	2179.9783385071937
1	Deaths	1	Global	3	Both	28	<1 year	944	Other cardiomyopathy	1	Number	1996	6030.314973762134	8223.298987022565	4669.869619337553
1	Deaths	1	Global	1	Male	28	<1 year	944	Other cardiomyopathy	3	Rate	1996	4.637603871178104	7.4758270812037635	3.2286301872182404
1	Deaths	1	Global	2	Female	28	<1 year	944	Other cardiomyopathy	3	Rate	1996	4.660412417647384	6.507296338495543	3.477873949470362
1	Deaths	1	Global	3	Both	28	<1 year	944	Other cardiomyopathy	3	Rate	1996	4.64862485725667	6.339143518382084	3.599890235759443
1	Deaths	1	Global	1	Male	39	0-14 years	944	Other cardiomyopathy	1	Number	1996	5301.3002007658115	8716.29661618417	3586.4087472802667
1	Deaths	1	Global	2	Female	39	0-14 years	944	Other cardiomyopathy	1	Number	1996	4868.8486334950085	7005.305934902146	3681.0679574643336
1	Deaths	1	Global	3	Both	39	0-14 years	944	Other cardiomyopathy	1	Number	1996	10170.148834260825	14177.175651133868	7880.684963673095
1	Deaths	1	Global	1	Male	39	0-14 years	944	Other cardiomyopathy	3	Rate	1996	0.5579748053134617	0.9174115260945225	0.37747828773196657
1	Deaths	1	Global	2	Female	39	0-14 years	944	Other cardiomyopathy	3	Rate	1996	0.5465882428825899	0.7864318959253743	0.4132452286481415
1	Deaths	1	Global	3	Both	39	0-14 years	944	Other cardiomyopathy	3	Rate	1996	0.5524650021801996	0.7701355707428069	0.4280962556782056
1	Deaths	1	Global	1	Male	5	1-4 years	944	Other cardiomyopathy	1	Number	2011	1055.9644078096185	1549.1306250513783	692.8369155434747
1	Deaths	1	Global	2	Female	5	1-4 years	944	Other cardiomyopathy	1	Number	2011	865.6676648684132	1210.1849943187547	601.2676627284488
1	Deaths	1	Global	3	Both	5	1-4 years	944	Other cardiomyopathy	1	Number	2011	1921.6320726780334	2555.2981200630825	1393.4962168043887
1	Deaths	1	Global	1	Male	5	1-4 years	944	Other cardiomyopathy	3	Rate	2011	0.3927263845792833	0.5761410755116657	0.25767472362904437
1	Deaths	1	Global	2	Female	5	1-4 years	944	Other cardiomyopathy	3	Rate	2011	0.3442310871447534	0.48122774263947576	0.2390929332418355
1	Deaths	1	Global	3	Both	5	1-4 years	944	Other cardiomyopathy	3	Rate	2011	0.36928962309463975	0.4910643890000504	0.26779512061866023
1	Deaths	1	Global	1	Male	6	5-9 years	944	Other cardiomyopathy	1	Number	2011	493.0287374861549	661.9114752987699	356.14646872857776
1	Deaths	1	Global	2	Female	6	5-9 years	944	Other cardiomyopathy	1	Number	2011	345.7270199996283	436.8452634641798	262.37681005729405
1	Deaths	1	Global	3	Both	6	5-9 years	944	Other cardiomyopathy	1	Number	2011	838.7557574857846	1054.6871714456202	665.0374406971682
1	Deaths	1	Global	1	Male	6	5-9 years	944	Other cardiomyopathy	3	Rate	2011	0.1522376287715917	0.20438531427190967	0.10997106207452464
1	Deaths	1	Global	2	Female	6	5-9 years	944	Other cardiomyopathy	3	Rate	2011	0.11427189131054331	0.14438887208225157	0.08672245033467846
1	Deaths	1	Global	3	Both	6	5-9 years	944	Other cardiomyopathy	3	Rate	2011	0.13390045925557167	0.1683721338031135	0.10616775853608376
1	Deaths	1	Global	1	Male	7	10-14 years	944	Other cardiomyopathy	1	Number	2011	485.5998099136722	606.7224619539519	373.9073019453771
1	Deaths	1	Global	2	Female	7	10-14 years	944	Other cardiomyopathy	1	Number	2011	421.9681439124633	518.8594371169386	328.9720981018459
1	Deaths	1	Global	3	Both	7	10-14 years	944	Other cardiomyopathy	1	Number	2011	907.5679538261357	1062.383659536534	744.9694244422919
1	Deaths	1	Global	1	Male	7	10-14 years	944	Other cardiomyopathy	3	Rate	2011	0.15365572443308556	0.19198191086181232	0.11831346754738455
1	Deaths	1	Global	2	Female	7	10-14 years	944	Other cardiomyopathy	3	Rate	2011	0.14289190859240727	0.17570239917495256	0.11140047335225625
1	Deaths	1	Global	3	Both	7	10-14 years	944	Other cardiomyopathy	3	Rate	2011	0.14845627112492343	0.17378039400128312	0.12185906563638992
1	Deaths	1	Global	1	Male	28	<1 year	944	Other cardiomyopathy	1	Number	2011	2697.5605762754226	3482.404613310994	2050.609751212995
1	Deaths	1	Global	2	Female	28	<1 year	944	Other cardiomyopathy	1	Number	2011	2410.329418804024	2944.970999711813	1807.015320813669
1	Deaths	1	Global	3	Both	28	<1 year	944	Other cardiomyopathy	1	Number	2011	5107.889995079449	6151.38733382371	4004.3735268851024
1	Deaths	1	Global	1	Male	28	<1 year	944	Other cardiomyopathy	3	Rate	2011	3.9069422742077746	5.043650889362556	2.969947735512409
1	Deaths	1	Global	2	Female	28	<1 year	944	Other cardiomyopathy	3	Rate	2011	3.7364989993692985	4.565301783129205	2.8012398991568053
1	Deaths	1	Global	3	Both	28	<1 year	944	Other cardiomyopathy	3	Rate	2011	3.8246161406818437	4.605951832790418	2.9983401441685977
1	Deaths	1	Global	1	Male	39	0-14 years	944	Other cardiomyopathy	1	Number	2011	4732.153531484868	6126.166605409761	3543.4549955009406
1	Deaths	1	Global	2	Female	39	0-14 years	944	Other cardiomyopathy	1	Number	2011	4043.692247584528	4953.697288851843	3050.957984727123
1	Deaths	1	Global	3	Both	39	0-14 years	944	Other cardiomyopathy	1	Number	2011	8775.845779069397	10504.391244746279	6921.123585623712
1	Deaths	1	Global	1	Male	39	0-14 years	944	Other cardiomyopathy	3	Rate	2011	0.48395354695283654	0.6265181461645793	0.3623863008946645
1	Deaths	1	Global	2	Female	39	0-14 years	944	Other cardiomyopathy	3	Rate	2011	0.44249459946172054	0.5420749561231991	0.3338613199935768
1	Deaths	1	Global	3	Both	39	0-14 years	944	Other cardiomyopathy	3	Rate	2011	0.46392509972279933	0.5553026885874685	0.36587732174058196
1	Deaths	6	China	1	Male	5	1-4 years	944	Other cardiomyopathy	1	Number	2004	83.38184969061282	131.0720459174892	59.61529637906218
1	Deaths	6	China	2	Female	5	1-4 years	944	Other cardiomyopathy	1	Number	2004	68.83199252091717	106.25496277259305	49.78377240225646
1	Deaths	6	China	3	Both	5	1-4 years	944	Other cardiomyopathy	1	Number	2004	152.21384221152962	214.5456481612769	121.4492050522673
1	Deaths	6	China	1	Male	5	1-4 years	944	Other cardiomyopathy	3	Rate	2004	0.2538642089803113	0.39906168284511645	0.18150460939104454
1	Deaths	6	China	2	Female	5	1-4 years	944	Other cardiomyopathy	3	Rate	2004	0.24904181926379076	0.38444229587936896	0.18012323622775828
1	Deaths	6	China	3	Both	5	1-4 years	944	Other cardiomyopathy	3	Rate	2004	0.2516605652362287	0.35471595947369233	0.20079629517839667
1	Deaths	6	China	1	Male	6	5-9 years	944	Other cardiomyopathy	1	Number	2004	43.93564792551109	68.01594639209452	30.368180323249398
1	Deaths	6	China	2	Female	6	5-9 years	944	Other cardiomyopathy	1	Number	2004	33.215671223490766	47.529344901050536	23.69845549314114
1	Deaths	6	China	3	Both	6	5-9 years	944	Other cardiomyopathy	1	Number	2004	77.15131914900181	106.60467836698855	58.60511813439636
1	Deaths	6	China	1	Male	6	5-9 years	944	Other cardiomyopathy	3	Rate	2004	0.10171692861305347	0.15746605525070267	0.0703064180431649
1	Deaths	6	China	2	Female	6	5-9 years	944	Other cardiomyopathy	3	Rate	2004	0.09046777751515114	0.12945317802002337	0.06454623736430654
1	Deaths	6	China	3	Both	6	5-9 years	944	Other cardiomyopathy	3	Rate	2004	0.09654835863208897	0.1334067496494346	0.07333935473466045
1	Deaths	6	China	1	Male	7	10-14 years	944	Other cardiomyopathy	1	Number	2004	71.2024012144694	103.32117841536287	50.94888893401884
1	Deaths	6	China	2	Female	7	10-14 years	944	Other cardiomyopathy	1	Number	2004	44.12049702322548	64.14304724146152	30.73092689800135
1	Deaths	6	China	3	Both	7	10-14 years	944	Other cardiomyopathy	1	Number	2004	115.32289823769496	155.16685179067096	89.44575808127391
1	Deaths	6	China	1	Male	7	10-14 years	944	Other cardiomyopathy	3	Rate	2004	0.1253592042074099	0.1819076391104855	0.08970079748830706
1	Deaths	6	China	2	Female	7	10-14 years	944	Other cardiomyopathy	3	Rate	2004	0.086696994338522	0.12604140430741656	0.06038642297912125
1	Deaths	6	China	3	Both	7	10-14 years	944	Other cardiomyopathy	3	Rate	2004	0.10708867864223068	0.14408771702120143	0.08305920324109002
1	Deaths	6	China	1	Male	28	<1 year	944	Other cardiomyopathy	1	Number	2004	293.4581915010192	439.3505641288392	224.76749536756626
1	Deaths	6	China	2	Female	28	<1 year	944	Other cardiomyopathy	1	Number	2004	215.28645894404374	332.8229454456794	164.90796649010085
1	Deaths	6	China	3	Both	28	<1 year	944	Other cardiomyopathy	1	Number	2004	508.7446504450618	713.8972075802741	414.1428446221085
1	Deaths	6	China	1	Male	28	<1 year	944	Other cardiomyopathy	3	Rate	2004	3.7167452619053294	5.564520517177747	2.8467548278843298
1	Deaths	6	China	2	Female	28	<1 year	944	Other cardiomyopathy	3	Rate	2004	3.2833757991492565	5.0759476923811135	2.5150435792213375
1	Deaths	6	China	3	Both	28	<1 year	944	Other cardiomyopathy	3	Rate	2004	3.5201316944642707	4.939633635055262	2.8655580989687546
1	Deaths	6	China	1	Male	39	0-14 years	944	Other cardiomyopathy	1	Number	2004	491.97809033161184	719.2164561343213	381.7557949546466
1	Deaths	6	China	2	Female	39	0-14 years	944	Other cardiomyopathy	1	Number	2004	361.4546197116769	534.0337782579105	284.21264253928706
1	Deaths	6	China	3	Both	39	0-14 years	944	Other cardiomyopathy	1	Number	2004	853.4327100432893	1162.2178131464116	709.3947440282753
1	Deaths	6	China	1	Male	39	0-14 years	944	Other cardiomyopathy	3	Rate	2004	0.34958169348259266	0.5110489911177036	0.2712617490894463
1	Deaths	6	China	2	Female	39	0-14 years	944	Other cardiomyopathy	3	Rate	2004	0.2967570659293025	0.4384459030275262	0.2333407993713015
1	Deaths	6	China	3	Both	39	0-14 years	944	Other cardiomyopathy	3	Rate	2004	0.32507401753155896	0.4426908054029041	0.27020970340514155
1	Deaths	6	China	1	Male	5	1-4 years	944	Other cardiomyopathy	1	Number	2002	95.72436359580203	161.78682793575916	66.06454307237928
1	Deaths	6	China	2	Female	5	1-4 years	944	Other cardiomyopathy	1	Number	2002	82.31217868135069	139.57687566226238	56.31559532747686
1	Deaths	6	China	3	Both	5	1-4 years	944	Other cardiomyopathy	1	Number	2002	178.03654227715222	267.63068032062495	138.2109617734948
1	Deaths	6	China	1	Male	5	1-4 years	944	Other cardiomyopathy	3	Rate	2002	0.2780436497704904	0.4699305217007633	0.1918929098743014
1	Deaths	6	China	2	Female	5	1-4 years	944	Other cardiomyopathy	3	Rate	2002	0.2823601200827465	0.47879844761903195	0.1931825704766637
1	Deaths	6	China	3	Both	5	1-4 years	944	Other cardiomyopathy	3	Rate	2002	0.28002277695615146	0.42093991123115	0.21738355972644155
1	Deaths	6	China	1	Male	6	5-9 years	944	Other cardiomyopathy	1	Number	2002	48.293370613095334	81.03044737036429	32.265750258279716
1	Deaths	6	China	2	Female	6	5-9 years	944	Other cardiomyopathy	1	Number	2002	43.87085057768831	69.81868780167802	31.06560101219216
1	Deaths	6	China	3	Both	6	5-9 years	944	Other cardiomyopathy	1	Number	2002	92.16422119078372	133.03791744985122	71.6449741199759
1	Deaths	6	China	1	Male	6	5-9 years	944	Other cardiomyopathy	3	Rate	2002	0.10447599148718294	0.17529810452644626	0.0698024637029065
1	Deaths	6	China	2	Female	6	5-9 years	944	Other cardiomyopathy	3	Rate	2002	0.11080861480874218	0.17634743756262095	0.07846522625008694
1	Deaths	6	China	3	Both	6	5-9 years	944	Other cardiomyopathy	3	Rate	2002	0.10739757498237781	0.15502707591097814	0.08348680627629583
1	Deaths	6	China	1	Male	7	10-14 years	944	Other cardiomyopathy	1	Number	2002	75.88873840397322	115.63809102025672	53.404224640674116
1	Deaths	6	China	2	Female	7	10-14 years	944	Other cardiomyopathy	1	Number	2002	59.808331357571674	96.00189776639408	42.83551598039876
1	Deaths	6	China	3	Both	7	10-14 years	944	Other cardiomyopathy	1	Number	2002	135.6970697615449	193.89651100986342	108.20442962955275
1	Deaths	6	China	1	Male	7	10-14 years	944	Other cardiomyopathy	3	Rate	2002	0.11825768067720775	0.18019923284532285	0.083219985958286
1	Deaths	6	China	2	Female	7	10-14 years	944	Other cardiomyopathy	3	Rate	2002	0.1023984470667111	0.16436581699568484	0.07333911875036478
1	Deaths	6	China	3	Both	7	10-14 years	944	Other cardiomyopathy	3	Rate	2002	0.1107009916002494	0.15817980501966114	0.08827263312745026
1	Deaths	6	China	1	Male	28	<1 year	944	Other cardiomyopathy	1	Number	2002	316.82426207732453	518.0445047447046	232.5571716951419
1	Deaths	6	China	2	Female	28	<1 year	944	Other cardiomyopathy	1	Number	2002	235.07942133182533	403.85660916580883	164.75714352788853
1	Deaths	6	China	3	Both	28	<1 year	944	Other cardiomyopathy	1	Number	2002	551.9036834091503	856.2642291963078	428.81206292753234
1	Deaths	6	China	1	Male	28	<1 year	944	Other cardiomyopathy	3	Rate	2002	3.8236716270441704	6.25214767755075	2.8066734954134547
1	Deaths	6	China	2	Female	28	<1 year	944	Other cardiomyopathy	3	Rate	2002	3.380919278907088	5.808277849703369	2.3695421731740005
1	Deaths	6	China	3	Both	28	<1 year	944	Other cardiomyopathy	3	Rate	2002	3.621656166252742	5.618905469981226	2.8139146350174724
1	Deaths	6	China	1	Male	39	0-14 years	944	Other cardiomyopathy	1	Number	2002	536.7307346901948	877.6544102477183	402.885639845323
1	Deaths	6	China	2	Female	39	0-14 years	944	Other cardiomyopathy	1	Number	2002	421.0707819484364	688.1042712924882	308.3089309871277
1	Deaths	6	China	3	Both	39	0-14 years	944	Other cardiomyopathy	1	Number	2002	957.8015166386323	1426.9693802693803	770.4688118989278
1	Deaths	6	China	1	Male	39	0-14 years	944	Other cardiomyopathy	3	Rate	2002	0.3505514320352871	0.5732166810272346	0.26313406120808613
1	Deaths	6	China	2	Female	39	0-14 years	944	Other cardiomyopathy	3	Rate	2002	0.3139891201822827	0.5131138611352454	0.2299035082344969
1	Deaths	6	China	3	Both	39	0-14 years	944	Other cardiomyopathy	3	Rate	2002	0.3334800570428514	0.4968313602182099	0.268255978799762
1	Deaths	6	China	1	Male	5	1-4 years	944	Other cardiomyopathy	1	Number	2008	74.79082598259082	102.63766236311616	51.83498002945413
1	Deaths	6	China	2	Female	5	1-4 years	944	Other cardiomyopathy	1	Number	2008	55.757349112606846	82.69511406341736	41.07881500727597
1	Deaths	6	China	3	Both	5	1-4 years	944	Other cardiomyopathy	1	Number	2008	130.5481750951976	168.0654699943926	102.10924169069474
1	Deaths	6	China	1	Male	5	1-4 years	944	Other cardiomyopathy	3	Rate	2008	0.24179081803045652	0.3318166903155793	0.16757699970891493
1	Deaths	6	China	2	Female	5	1-4 years	944	Other cardiomyopathy	3	Rate	2008	0.21688040939546427	0.3216607403063116	0.1597850392468564
1	Deaths	6	China	3	Both	5	1-4 years	944	Other cardiomyopathy	3	Rate	2008	0.230484193087656	0.29672137668188814	0.18027495337035898
1	Deaths	6	China	1	Male	6	5-9 years	944	Other cardiomyopathy	1	Number	2008	43.477131116529975	65.13695496839236	30.573857557305164
1	Deaths	6	China	2	Female	6	5-9 years	944	Other cardiomyopathy	1	Number	2008	31.75207264013834	44.04387488306694	21.352427406508024
1	Deaths	6	China	3	Both	6	5-9 years	944	Other cardiomyopathy	1	Number	2008	75.22920375666835	96.95200264243294	58.69829732978938
1	Deaths	6	China	1	Male	6	5-9 years	944	Other cardiomyopathy	3	Rate	2008	0.1077927257961101	0.16149386460855966	0.07580167687170425
1	Deaths	6	China	2	Female	6	5-9 years	944	Other cardiomyopathy	3	Rate	2008	0.0931889822877764	0.12926412467243847	0.06266712103923425
1	Deaths	6	China	3	Both	6	5-9 years	944	Other cardiomyopathy	3	Rate	2008	0.10110529728285189	0.13029994416845259	0.07888836389551092
1	Deaths	6	China	1	Male	7	10-14 years	944	Other cardiomyopathy	1	Number	2008	59.60344804152762	81.906506559117	42.176816494563
1	Deaths	6	China	2	Female	7	10-14 years	944	Other cardiomyopathy	1	Number	2008	35.89533727099643	47.74347362464523	23.75284541390926
1	Deaths	6	China	3	Both	7	10-14 years	944	Other cardiomyopathy	1	Number	2008	95.49878531252408	119.66740356274798	73.18121487262867
1	Deaths	6	China	1	Male	7	10-14 years	944	Other cardiomyopathy	3	Rate	2008	0.1323206017104033	0.1818337459998678	0.09363320277883036
1	Deaths	6	China	2	Female	7	10-14 years	944	Other cardiomyopathy	3	Rate	2008	0.09174353681000251	0.12202574102735098	0.06070900047884672
1	Deaths	6	China	3	Both	7	10-14 years	944	Other cardiomyopathy	3	Rate	2008	0.11345878686795907	0.14217268200255606	0.0869440572861715
1	Deaths	6	China	1	Male	28	<1 year	944	Other cardiomyopathy	1	Number	2008	276.5159686377754	373.33106267700595	212.72229068729024
1	Deaths	6	China	2	Female	28	<1 year	944	Other cardiomyopathy	1	Number	2008	191.13595732842197	266.89775645935117	141.5030031280964
1	Deaths	6	China	3	Both	28	<1 year	944	Other cardiomyopathy	1	Number	2008	467.6519259661981	601.3014125232236	376.56795836048667
1	Deaths	6	China	1	Male	28	<1 year	944	Other cardiomyopathy	3	Rate	2008	3.640018428958877	4.914479098410581	2.8002471689669473
1	Deaths	6	China	2	Female	28	<1 year	944	Other cardiomyopathy	3	Rate	2008	3.0378512298863707	4.241984025647214	2.2490015907717527
1	Deaths	6	China	3	Both	28	<1 year	944	Other cardiomyopathy	3	Rate	2008	3.367220064100969	4.329532432989059	2.71139091808342
1	Deaths	6	China	1	Male	39	0-14 years	944	Other cardiomyopathy	1	Number	2008	454.3873737784244	589.4894137329318	347.8819209611354
1	Deaths	6	China	2	Female	39	0-14 years	944	Other cardiomyopathy	1	Number	2008	314.54071635216326	430.7768144098168	230.01361322963544
1	Deaths	6	China	3	Both	39	0-14 years	944	Other cardiomyopathy	1	Number	2008	768.928090130588	967.2220587241447	636.1980325213343
1	Deaths	6	China	1	Male	39	0-14 years	944	Other cardiomyopathy	3	Rate	2008	0.3667155025135309	0.47575024980534164	0.2807597675961053
1	Deaths	6	China	2	Female	39	0-14 years	944	Other cardiomyopathy	3	Rate	2008	0.29899555329540217	0.40948705612753744	0.21864593032868443
1	Deaths	6	China	3	Both	39	0-14 years	944	Other cardiomyopathy	3	Rate	2008	0.33562043951858417	0.4221714574192978	0.2776866472122333
1	Deaths	1	Global	1	Male	5	1-4 years	944	Other cardiomyopathy	1	Number	1998	1116.139869717375	1941.7077196578025	655.4197041990901
1	Deaths	1	Global	2	Female	5	1-4 years	944	Other cardiomyopathy	1	Number	1998	1003.4374008095018	1648.5179586064721	690.8820848996497
1	Deaths	1	Global	3	Both	5	1-4 years	944	Other cardiomyopathy	1	Number	1998	2119.577270526876	3228.1838013447386	1468.0430828374663
1	Deaths	1	Global	1	Male	5	1-4 years	944	Other cardiomyopathy	3	Rate	1998	0.4351167632747286	0.7569567230108823	0.2555092851846619
1	Deaths	1	Global	2	Female	5	1-4 years	944	Other cardiomyopathy	3	Rate	1998	0.41831199548003845	0.6872325431492152	0.28801424318311597
1	Deaths	1	Global	3	Both	5	1-4 years	944	Other cardiomyopathy	3	Rate	1998	0.4269959966257237	0.6503285248022922	0.2957422350022953
1	Deaths	1	Global	1	Male	6	5-9 years	944	Other cardiomyopathy	1	Number	1998	515.4057978447803	820.0336356390205	348.02928449867625
1	Deaths	1	Global	2	Female	6	5-9 years	944	Other cardiomyopathy	1	Number	1998	407.83859194975304	573.7797348282478	314.6356554046757
1	Deaths	1	Global	3	Both	6	5-9 years	944	Other cardiomyopathy	1	Number	1998	923.2443897945334	1302.248411648862	715.8489658469651
1	Deaths	1	Global	1	Male	6	5-9 years	944	Other cardiomyopathy	3	Rate	1998	0.16141374275637305	0.25681647134763724	0.10899510567141903
1	Deaths	1	Global	2	Female	6	5-9 years	944	Other cardiomyopathy	3	Rate	1998	0.13693528052283643	0.19265143244880803	0.10564160083367966
1	Deaths	1	Global	3	Both	6	5-9 years	944	Other cardiomyopathy	3	Rate	1998	0.1496003907506595	0.21101332798832548	0.11599451477088792
1	Deaths	1	Global	1	Male	7	10-14 years	944	Other cardiomyopathy	1	Number	1998	518.2107854337502	720.9880308801983	396.7963050390324
1	Deaths	1	Global	2	Female	7	10-14 years	944	Other cardiomyopathy	1	Number	1998	492.81224510860943	667.2753347038974	383.1727344561784
1	Deaths	1	Global	3	Both	7	10-14 years	944	Other cardiomyopathy	1	Number	1998	1011.0230305423605	1319.034971325412	834.6218739498743
1	Deaths	1	Global	1	Male	7	10-14 years	944	Other cardiomyopathy	3	Rate	1998	0.16364667084034032	0.22768204422939584	0.12530498427784517
1	Deaths	1	Global	2	Female	7	10-14 years	944	Other cardiomyopathy	3	Rate	1998	0.1659996878889615	0.2247661221819628	0.12906853463689275
1	Deaths	1	Global	3	Both	7	10-14 years	944	Other cardiomyopathy	3	Rate	1998	0.16478523244193752	0.21498766871047628	0.1360338541706378
1	Deaths	1	Global	1	Male	28	<1 year	944	Other cardiomyopathy	1	Number	1998	3034.771110712007	4630.409793650642	2153.5617403826154
1	Deaths	1	Global	2	Female	28	<1 year	944	Other cardiomyopathy	1	Number	1998	2832.8518827667676	3832.2342472469445	2103.3095554338024
1	Deaths	1	Global	3	Both	28	<1 year	944	Other cardiomyopathy	1	Number	1998	5867.622993478779	7749.029106496744	4574.105162728502
1	Deaths	1	Global	1	Male	28	<1 year	944	Other cardiomyopathy	3	Rate	1998	4.541012533942622	6.928611135132696	3.222434410680266
1	Deaths	1	Global	2	Female	28	<1 year	944	Other cardiomyopathy	3	Rate	1998	4.538555144174234	6.139680850357833	3.3697442710211827
1	Deaths	1	Global	3	Both	28	<1 year	944	Other cardiomyopathy	3	Rate	1998	4.539825789291981	5.995484409742419	3.5390209295599284
1	Deaths	1	Global	1	Male	39	0-14 years	944	Other cardiomyopathy	1	Number	1998	5184.527563707914	8139.947723396064	3570.4150045675074
1	Deaths	1	Global	2	Female	39	0-14 years	944	Other cardiomyopathy	1	Number	1998	4736.9401206346365	6613.903382507369	3599.043607420984
1	Deaths	1	Global	3	Both	39	0-14 years	944	Other cardiomyopathy	1	Number	1998	9921.467684342546	13321.783395359464	7709.818096509882
1	Deaths	1	Global	1	Male	39	0-14 years	944	Other cardiomyopathy	3	Rate	1998	0.5404394661940316	0.8485149222223974	0.37218303026623395
1	Deaths	1	Global	2	Female	39	0-14 years	944	Other cardiomyopathy	3	Rate	1998	0.528084769427822	0.737332867594147	0.4012294994623988
1	Deaths	1	Global	3	Both	39	0-14 years	944	Other cardiomyopathy	3	Rate	1998	0.5344694799331012	0.7176444926929184	0.4153279131194897
1	Deaths	6	China	1	Male	5	1-4 years	944	Other cardiomyopathy	1	Number	2012	57.973949467189115	82.16438117342598	43.0427852979721
1	Deaths	6	China	2	Female	5	1-4 years	944	Other cardiomyopathy	1	Number	2012	43.366443506109015	62.045580905758214	32.91463370237913
1	Deaths	6	China	3	Both	5	1-4 years	944	Other cardiomyopathy	1	Number	2012	101.34039297329821	135.02838997525444	81.56914499294953
1	Deaths	6	China	1	Male	5	1-4 years	944	Other cardiomyopathy	3	Rate	2012	0.19113831940824275	0.27089342501316316	0.14191073266727197
1	Deaths	6	China	2	Female	5	1-4 years	944	Other cardiomyopathy	3	Rate	2012	0.17094845943508313	0.24458073139200406	0.12974792188110013
1	Deaths	6	China	3	Both	5	1-4 years	944	Other cardiomyopathy	3	Rate	2012	0.18194284137509473	0.24242504116670757	0.14644626464458932
1	Deaths	6	China	1	Male	6	5-9 years	944	Other cardiomyopathy	1	Number	2012	39.660275205131185	57.704701789097385	27.81920879110193
1	Deaths	6	China	2	Female	6	5-9 years	944	Other cardiomyopathy	1	Number	2012	26.87899071039158	37.29300243126209	17.82667078940446
1	Deaths	6	China	3	Both	6	5-9 years	944	Other cardiomyopathy	1	Number	2012	66.53926591552275	88.66092434533242	53.03101040126224
1	Deaths	6	China	1	Male	6	5-9 years	944	Other cardiomyopathy	3	Rate	2012	0.10161828662890163	0.14785204832570453	0.07127888846211822
1	Deaths	6	China	2	Female	6	5-9 years	944	Other cardiomyopathy	3	Rate	2012	0.08220658026098306	0.11405674530604151	0.05452100708784215
1	Deaths	6	China	3	Both	6	5-9 years	944	Other cardiomyopathy	3	Rate	2012	0.09276924747461625	0.12361133112533448	0.073935996438397
1	Deaths	6	China	1	Male	7	10-14 years	944	Other cardiomyopathy	1	Number	2012	53.69887521920927	75.70562396455944	39.48212377649518
1	Deaths	6	China	2	Female	7	10-14 years	944	Other cardiomyopathy	1	Number	2012	31.62210881731784	45.02573259839896	21.004501360236155
1	Deaths	6	China	3	Both	7	10-14 years	944	Other cardiomyopathy	1	Number	2012	85.32098403652701	110.31655972287155	67.68497449523416
1	Deaths	6	China	1	Male	7	10-14 years	944	Other cardiomyopathy	3	Rate	2012	0.1325902715916635	0.18692810978816438	0.09748706082149963
1	Deaths	6	China	2	Female	7	10-14 years	944	Other cardiomyopathy	3	Rate	2012	0.09113195723178877	0.12975994615640848	0.06053300653332109
1	Deaths	6	China	3	Both	7	10-14 years	944	Other cardiomyopathy	3	Rate	2012	0.11346009200054503	0.14669928103480537	0.0900076753685365
1	Deaths	6	China	1	Male	28	<1 year	944	Other cardiomyopathy	1	Number	2012	224.56460919006744	301.9482117783389	172.76377440279717
1	Deaths	6	China	2	Female	28	<1 year	944	Other cardiomyopathy	1	Number	2012	154.53739675722562	206.99215377511686	116.49851822164057
1	Deaths	6	China	3	Both	28	<1 year	944	Other cardiomyopathy	1	Number	2012	379.1020059472932	484.15684200335613	310.622309137656
1	Deaths	6	China	1	Male	28	<1 year	944	Other cardiomyopathy	3	Rate	2012	2.8378062623898344	3.8156970922196454	2.183202966320513
1	Deaths	6	China	2	Female	28	<1 year	944	Other cardiomyopathy	3	Rate	2012	2.314375877838961	3.099946405539952	1.744699768689101
1	Deaths	6	China	3	Both	28	<1 year	944	Other cardiomyopathy	3	Rate	2012	2.598262144614269	3.3182794469523493	2.1289209090000174
1	Deaths	6	China	1	Male	39	0-14 years	944	Other cardiomyopathy	1	Number	2012	375.8977090815973	507.1015014726652	293.77010988520755
1	Deaths	6	China	2	Female	39	0-14 years	944	Other cardiomyopathy	1	Number	2012	256.40493979104434	342.1802521782893	194.88389752236515
1	Deaths	6	China	3	Both	39	0-14 years	944	Other cardiomyopathy	1	Number	2012	632.3026488726408	799.9236830270307	532.2684314816323
1	Deaths	6	China	1	Male	39	0-14 years	944	Other cardiomyopathy	3	Rate	2012	0.3191720707669037	0.43057627754497163	0.2494381105183304
1	Deaths	6	China	2	Female	39	0-14 years	944	Other cardiomyopathy	3	Rate	2012	0.257844850667146	0.3441018573825428	0.19597832044513816
1	Deaths	6	China	3	Both	39	0-14 years	944	Other cardiomyopathy	3	Rate	2012	0.29109622921667294	0.36826473557472617	0.2450429926422542
1	Deaths	1	Global	1	Male	5	1-4 years	944	Other cardiomyopathy	1	Number	2015	1036.3366020794265	1526.0156282624937	685.3628774431886
1	Deaths	1	Global	2	Female	5	1-4 years	944	Other cardiomyopathy	1	Number	2015	818.1466217720998	1138.179621738556	569.0346917272287
1	Deaths	1	Global	3	Both	5	1-4 years	944	Other cardiomyopathy	1	Number	2015	1854.4832238515262	2538.4511690284567	1341.1872797924439
1	Deaths	1	Global	1	Male	5	1-4 years	944	Other cardiomyopathy	3	Rate	2015	0.3804913697443044	0.5602772067335625	0.2516312359198821
1	Deaths	1	Global	2	Female	5	1-4 years	944	Other cardiomyopathy	3	Rate	2015	0.3207606774578757	0.4462320772612126	0.22309442874690796
1	Deaths	1	Global	3	Both	5	1-4 years	944	Other cardiomyopathy	3	Rate	2015	0.3516058152922051	0.4812845872026932	0.2542860678952746
1	Deaths	1	Global	1	Male	6	5-9 years	944	Other cardiomyopathy	1	Number	2015	493.9832170480142	669.8041716618363	359.2134029242178
1	Deaths	1	Global	2	Female	6	5-9 years	944	Other cardiomyopathy	1	Number	2015	330.20662050419145	415.80288394545767	250.0425996332496
1	Deaths	1	Global	3	Both	6	5-9 years	944	Other cardiomyopathy	1	Number	2015	824.1898375522054	1022.0144545556661	653.7557689660599
1	Deaths	1	Global	1	Male	6	5-9 years	944	Other cardiomyopathy	3	Rate	2015	0.1485150227524833	0.20137522563726445	0.10799675953991299
1	Deaths	1	Global	2	Female	6	5-9 years	944	Other cardiomyopathy	3	Rate	2015	0.10607223329081573	0.13356831077920994	0.08032115443488928
1	Deaths	1	Global	3	Both	6	5-9 years	944	Other cardiomyopathy	3	Rate	2015	0.12799598158164271	0.1587179765404395	0.10152771552242311
1	Deaths	1	Global	1	Male	7	10-14 years	944	Other cardiomyopathy	1	Number	2015	465.2512530275653	568.9013851989425	357.38870062277545
1	Deaths	1	Global	2	Female	7	10-14 years	944	Other cardiomyopathy	1	Number	2015	408.8339225395409	505.71648100625475	322.88449044579255
1	Deaths	1	Global	3	Both	7	10-14 years	944	Other cardiomyopathy	1	Number	2015	874.0851755671055	1032.053990626513	720.883597783248
1	Deaths	1	Global	1	Male	7	10-14 years	944	Other cardiomyopathy	3	Rate	2015	0.14431333292206067	0.17646390948499435	0.1108561324659162
1	Deaths	1	Global	2	Female	7	10-14 years	944	Other cardiomyopathy	3	Rate	2015	0.1353784558906884	0.16745948059258187	0.10691775153118677
1	Deaths	1	Global	3	Both	7	10-14 years	944	Other cardiomyopathy	3	Rate	2015	0.1399918293020993	0.16529181608943255	0.11545535422458163
1	Deaths	1	Global	1	Male	28	<1 year	944	Other cardiomyopathy	1	Number	2015	2432.2148699737286	3209.9660114437734	1820.787945066717
1	Deaths	1	Global	2	Female	28	<1 year	944	Other cardiomyopathy	1	Number	2015	2196.1308941307434	2797.018065288828	1629.8431953385166
1	Deaths	1	Global	3	Both	28	<1 year	944	Other cardiomyopathy	1	Number	2015	4628.34576410448	5759.983664168438	3597.105367359139
1	Deaths	1	Global	1	Male	28	<1 year	944	Other cardiomyopathy	3	Rate	2015	3.4921210341278344	4.608799150841184	2.6142475980021254
1	Deaths	1	Global	2	Female	28	<1 year	944	Other cardiomyopathy	3	Rate	2015	3.3740558622248047	4.297237120591508	2.5040319784380496
1	Deaths	1	Global	3	Both	28	<1 year	944	Other cardiomyopathy	3	Rate	2015	3.4350862752320364	4.274970332553386	2.669715684124063
1	Deaths	1	Global	1	Male	39	0-14 years	944	Other cardiomyopathy	1	Number	2015	4427.785942128735	5873.2746476226075	3305.0865803775982
1	Deaths	1	Global	2	Female	39	0-14 years	944	Other cardiomyopathy	1	Number	2015	3753.3180589465796	4647.494041189196	2829.989691568607
1	Deaths	1	Global	3	Both	39	0-14 years	944	Other cardiomyopathy	1	Number	2015	8181.104001075305	10143.067894283324	6389.145650910446
1	Deaths	1	Global	1	Male	39	0-14 years	944	Other cardiomyopathy	3	Rate	2015	0.44410146475459306	0.5890821977408462	0.3314961045250472
1	Deaths	1	Global	2	Female	39	0-14 years	944	Other cardiomyopathy	3	Rate	2015	0.4020908993869085	0.4978834805813244	0.3031752392063126
1	Deaths	1	Global	3	Both	39	0-14 years	944	Other cardiomyopathy	3	Rate	2015	0.42378789343986467	0.52541923136179	0.3309629820038866
1	Deaths	6	China	1	Male	5	1-4 years	944	Other cardiomyopathy	1	Number	2016	48.598477928554715	70.88606327151517	34.887404765893756
1	Deaths	6	China	2	Female	5	1-4 years	944	Other cardiomyopathy	1	Number	2016	37.97605969697067	51.60885202772837	28.079608187056117
1	Deaths	6	China	3	Both	5	1-4 years	944	Other cardiomyopathy	1	Number	2016	86.57453762552547	115.0036644740083	68.21445461711734
1	Deaths	6	China	1	Male	5	1-4 years	944	Other cardiomyopathy	3	Rate	2016	0.14951026817417773	0.21807667197142533	0.10732898363850037
1	Deaths	6	China	2	Female	5	1-4 years	944	Other cardiomyopathy	3	Rate	2016	0.13725487813503215	0.18652716348873363	0.10148665318485556
1	Deaths	6	China	3	Both	5	1-4 years	944	Other cardiomyopathy	3	Rate	2016	0.14387512713639472	0.19112047607945643	0.11336316196142115
1	Deaths	6	China	1	Male	6	5-9 years	944	Other cardiomyopathy	1	Number	2016	33.05465313015637	48.45995814007312	22.841052790662076
1	Deaths	6	China	2	Female	6	5-9 years	944	Other cardiomyopathy	1	Number	2016	20.844918254514393	27.87655654506428	14.14787916348939
1	Deaths	6	China	3	Both	6	5-9 years	944	Other cardiomyopathy	1	Number	2016	53.89957138467081	70.5867750083652	41.87113044938215
1	Deaths	6	China	1	Male	6	5-9 years	944	Other cardiomyopathy	3	Rate	2016	0.08685488658828615	0.12733408974996038	0.06001748201314807
1	Deaths	6	China	2	Female	6	5-9 years	944	Other cardiomyopathy	3	Rate	2016	0.06523940868563376	0.08724668732139361	0.044279342308380244
1	Deaths	6	China	3	Both	6	5-9 years	944	Other cardiomyopathy	3	Rate	2016	0.07698975971968801	0.10082564123742357	0.059808421285636834
1	Deaths	6	China	1	Male	7	10-14 years	944	Other cardiomyopathy	1	Number	2016	43.45838808238113	61.935222916633826	31.928204222210802
1	Deaths	6	China	2	Female	7	10-14 years	944	Other cardiomyopathy	1	Number	2016	24.45754528762178	33.22620682904605	16.212250104286497
1	Deaths	6	China	3	Both	7	10-14 years	944	Other cardiomyopathy	1	Number	2016	67.91593337000278	88.93875243521977	53.89882800582199
1	Deaths	6	China	1	Male	7	10-14 years	944	Other cardiomyopathy	3	Rate	2016	0.1105221229547917	0.15751187801647526	0.08119889090418257
1	Deaths	6	China	2	Female	7	10-14 years	944	Other cardiomyopathy	3	Rate	2016	0.07327277374461688	0.0995429552208044	0.048570554395896005
1	Deaths	6	China	3	Both	7	10-14 years	944	Other cardiomyopathy	3	Rate	2016	0.09341976404641388	0.12233708431592304	0.07413894714883051
1	Deaths	6	China	1	Male	28	<1 year	944	Other cardiomyopathy	1	Number	2016	206.63028009948283	288.44678177242906	148.86903187984518
1	Deaths	6	China	2	Female	28	<1 year	944	Other cardiomyopathy	1	Number	2016	146.71546483338162	192.11730312656852	109.87664957375152
1	Deaths	6	China	3	Both	28	<1 year	944	Other cardiomyopathy	1	Number	2016	353.34574493286505	456.84742548292206	274.65114056622883
1	Deaths	6	China	1	Male	28	<1 year	944	Other cardiomyopathy	3	Rate	2016	2.2032022023289506	3.0755733600600417	1.5873209809246862
1	Deaths	6	China	2	Female	28	<1 year	944	Other cardiomyopathy	3	Rate	2016	1.8273998929331927	2.392897978156601	1.368557690185954
1	Deaths	6	China	3	Both	28	<1 year	944	Other cardiomyopathy	3	Rate	2016	2.0298733654491676	2.624461831960082	1.5777946756697143
1	Deaths	6	China	1	Male	39	0-14 years	944	Other cardiomyopathy	1	Number	2016	331.7417992405751	461.14591471179205	247.02386194118927
1	Deaths	6	China	2	Female	39	0-14 years	944	Other cardiomyopathy	1	Number	2016	229.99398807248832	299.196100116989	173.0667306201531
1	Deaths	6	China	3	Both	39	0-14 years	944	Other cardiomyopathy	1	Number	2016	561.7357873130644	713.5364548364021	453.53147246643056
1	Deaths	6	China	1	Male	39	0-14 years	944	Other cardiomyopathy	3	Rate	2016	0.2781620493501564	0.38666605468267284	0.20712693978645036
1	Deaths	6	China	2	Female	39	0-14 years	944	Other cardiomyopathy	3	Rate	2016	0.22765572116024524	0.2961542799936069	0.17130722284688168
1	Deaths	6	China	3	Both	39	0-14 years	944	Other cardiomyopathy	3	Rate	2016	0.2549992755963173	0.32390900349285195	0.20588005883025115
1	Deaths	6	China	1	Male	5	1-4 years	944	Other cardiomyopathy	1	Number	1998	121.35993242840637	235.83278349282259	74.5212980895997
1	Deaths	6	China	2	Female	5	1-4 years	944	Other cardiomyopathy	1	Number	1998	112.09000472812477	233.27826069452937	63.586275664270424
1	Deaths	6	China	3	Both	5	1-4 years	944	Other cardiomyopathy	1	Number	1998	233.44993715653115	403.38028023210643	157.40825889729018
1	Deaths	6	China	1	Male	5	1-4 years	944	Other cardiomyopathy	3	Rate	1998	0.3089562453970666	0.6003794652115934	0.18971517204379373
1	Deaths	6	China	2	Female	5	1-4 years	944	Other cardiomyopathy	3	Rate	1998	0.3320511748639593	0.6910546638098561	0.18836556917591815
1	Deaths	6	China	3	Both	5	1-4 years	944	Other cardiomyopathy	3	Rate	1998	0.319630383082526	0.5522922604689933	0.21551713701237457
1	Deaths	6	China	1	Male	6	5-9 years	944	Other cardiomyopathy	1	Number	1998	64.41792838864521	117.06193886820367	40.83412053421401
1	Deaths	6	China	2	Female	6	5-9 years	944	Other cardiomyopathy	1	Number	1998	67.54945084999001	130.43946732650815	40.84301170602988
1	Deaths	6	China	3	Both	6	5-9 years	944	Other cardiomyopathy	1	Number	1998	131.96737923863537	211.94174141584415	96.95965514606424
1	Deaths	6	China	1	Male	6	5-9 years	944	Other cardiomyopathy	3	Rate	1998	0.11394355469386805	0.2070611981423256	0.07222810423823489
1	Deaths	6	China	2	Female	6	5-9 years	944	Other cardiomyopathy	3	Rate	1998	0.13545654848947788	0.26156955842754104	0.0819022704995825
1	Deaths	6	China	3	Both	6	5-9 years	944	Other cardiomyopathy	3	Rate	1998	0.12402607429101639	0.19918787747292913	0.09112498453599997
1	Deaths	6	China	1	Male	7	10-14 years	944	Other cardiomyopathy	1	Number	1998	81.41884521008517	131.49298096913682	58.07701541836895
1	Deaths	6	China	2	Female	7	10-14 years	944	Other cardiomyopathy	1	Number	1998	71.18678581724328	137.09633229571617	46.129883084430546
1	Deaths	6	China	3	Both	7	10-14 years	944	Other cardiomyopathy	1	Number	1998	152.60563102732866	241.18114841827466	115.66473223883426
1	Deaths	6	China	1	Male	7	10-14 years	944	Other cardiomyopathy	3	Rate	1998	0.12721535589118405	0.20545521528852823	0.09074420260421975
1	Deaths	6	China	2	Female	7	10-14 years	944	Other cardiomyopathy	3	Rate	1998	0.12084299720548365	0.23272762648710946	0.07830769810245929
1	Deaths	6	China	3	Both	7	10-14 years	944	Other cardiomyopathy	3	Rate	1998	0.12416118455031884	0.19622694704795413	0.09410576837035152
1	Deaths	6	China	1	Male	28	<1 year	944	Other cardiomyopathy	1	Number	1998	383.45513947742415	780.1437051266164	243.62136000391268
1	Deaths	6	China	2	Female	28	<1 year	944	Other cardiomyopathy	1	Number	1998	292.5779395037218	606.5925645427984	167.85232079336637
1	Deaths	6	China	3	Both	28	<1 year	944	Other cardiomyopathy	1	Number	1998	676.0330789811445	1243.7558803273575	456.56257996645746
1	Deaths	6	China	1	Male	28	<1 year	944	Other cardiomyopathy	3	Rate	1998	3.9918906934327816	8.121545587520965	2.5361763074721115
1	Deaths	6	China	2	Female	28	<1 year	944	Other cardiomyopathy	3	Rate	1998	3.561180228681369	7.383282045731475	2.04305344128659
1	Deaths	6	China	3	Both	28	<1 year	944	Other cardiomyopathy	3	Rate	1998	3.793333282262866	6.978919704589625	2.5618480572470106
1	Deaths	6	China	1	Male	39	0-14 years	944	Other cardiomyopathy	1	Number	1998	650.6518455045605	1261.1622149910943	440.48361256115516
1	Deaths	6	China	2	Female	39	0-14 years	944	Other cardiomyopathy	1	Number	1998	543.4041808990801	1072.9432746626333	332.12082692370006
1	Deaths	6	China	3	Both	39	0-14 years	944	Other cardiomyopathy	1	Number	1998	1194.0560264036383	2029.3667541254922	855.8064353262477
1	Deaths	6	China	1	Male	39	0-14 years	944	Other cardiomyopathy	3	Rate	1998	0.38404162246361523	0.7443900860058216	0.25999164131385644
1	Deaths	6	China	2	Female	39	0-14 years	944	Other cardiomyopathy	3	Rate	1998	0.36046931956963374	0.7117411785727189	0.22031366836009741
1	Deaths	6	China	3	Both	39	0-14 years	944	Other cardiomyopathy	3	Rate	1998	0.3729428670191657	0.6338378089313343	0.26729642374095036
1	Deaths	1	Global	1	Male	5	1-4 years	944	Other cardiomyopathy	1	Number	2000	1080.2923463842862	1855.7319778766898	651.4088617214854
1	Deaths	1	Global	2	Female	5	1-4 years	944	Other cardiomyopathy	1	Number	2000	961.055393643005	1529.9801179933665	658.9901114050846
1	Deaths	1	Global	3	Both	5	1-4 years	944	Other cardiomyopathy	1	Number	2000	2041.3477400272875	3068.0183724874755	1418.5521592760583
1	Deaths	1	Global	1	Male	5	1-4 years	944	Other cardiomyopathy	3	Rate	2000	0.4215639570103787	0.7241648229414637	0.2542001693319882
1	Deaths	1	Global	2	Female	5	1-4 years	944	Other cardiomyopathy	3	Rate	2000	0.40129499646638567	0.6388532545626147	0.27516565244512786
1	Deaths	1	Global	3	Both	5	1-4 years	944	Other cardiomyopathy	3	Rate	2000	0.41177229787483205	0.6188680891500059	0.28614452639636956
1	Deaths	1	Global	1	Male	6	5-9 years	944	Other cardiomyopathy	1	Number	2000	509.4520004813624	771.5160228945348	346.63554061470154
1	Deaths	1	Global	2	Female	6	5-9 years	944	Other cardiomyopathy	1	Number	2000	396.2531066677304	543.2104477967794	304.722797592816
1	Deaths	1	Global	3	Both	6	5-9 years	944	Other cardiomyopathy	1	Number	2000	905.7051071490924	1233.435842528701	697.6395098488667
1	Deaths	1	Global	1	Male	6	5-9 years	944	Other cardiomyopathy	3	Rate	2000	0.16158801892116714	0.24470950273562891	0.10994588350359512
1	Deaths	1	Global	2	Female	6	5-9 years	944	Other cardiomyopathy	3	Rate	2000	0.1349678868151863	0.18502306985454134	0.10379172141103493
1	Deaths	1	Global	3	Both	6	5-9 years	944	Other cardiomyopathy	3	Rate	2000	0.1487520520583153	0.20257820256303188	0.11457957768796509
1	Deaths	1	Global	1	Male	7	10-14 years	944	Other cardiomyopathy	1	Number	2000	530.1441729447407	709.2996959510845	407.6189558448967
1	Deaths	1	Global	2	Female	7	10-14 years	944	Other cardiomyopathy	1	Number	2000	498.3851281528428	654.3829730975667	390.52790309155154
1	Deaths	1	Global	3	Both	7	10-14 years	944	Other cardiomyopathy	1	Number	2000	1028.529301097583	1306.6533358053853	841.5728927033422
1	Deaths	1	Global	1	Male	7	10-14 years	944	Other cardiomyopathy	3	Rate	2000	0.16300458502458126	0.2180899243961311	0.1253314893127687
1	Deaths	1	Global	2	Female	7	10-14 years	944	Other cardiomyopathy	3	Rate	2000	0.16381820637324118	0.2150943896166113	0.1283657497170364
1	Deaths	1	Global	3	Both	7	10-14 years	944	Other cardiomyopathy	3	Rate	2000	0.16339782244579834	0.20758213648779836	0.13369689900948284
1	Deaths	1	Global	1	Male	28	<1 year	944	Other cardiomyopathy	1	Number	2000	3009.2723634989757	4297.599122804875	2139.1514881514645
1	Deaths	1	Global	2	Female	28	<1 year	944	Other cardiomyopathy	1	Number	2000	2782.151226053893	3701.6478071325414	2076.127655477492
1	Deaths	1	Global	3	Both	28	<1 year	944	Other cardiomyopathy	1	Number	2000	5791.42358955286	7424.463154723433	4532.891494063035
1	Deaths	1	Global	1	Male	28	<1 year	944	Other cardiomyopathy	3	Rate	2000	4.512099526913215	6.443815190700719	3.207441285394711
1	Deaths	1	Global	2	Female	28	<1 year	944	Other cardiomyopathy	3	Rate	2000	4.471087041536468	5.948774239090056	3.3364640175030895
1	Deaths	1	Global	3	Both	28	<1 year	944	Other cardiomyopathy	3	Rate	2000	4.4923039801450795	5.7590236432661985	3.516083081382292
1	Deaths	1	Global	1	Male	39	0-14 years	944	Other cardiomyopathy	1	Number	2000	5129.16088330936	7740.228060959692	3602.37551684275
1	Deaths	1	Global	2	Female	39	0-14 years	944	Other cardiomyopathy	1	Number	2000	4637.844854517467	6288.995547511223	3533.5620246922153
1	Deaths	1	Global	3	Both	39	0-14 years	944	Other cardiomyopathy	1	Number	2000	9767.00573782684	12825.326105461212	7630.997350424254
1	Deaths	1	Global	1	Male	39	0-14 years	944	Other cardiomyopathy	3	Rate	2000	0.5323673933207719	0.8033760551224395	0.3738988320496541
1	Deaths	1	Global	2	Female	39	0-14 years	944	Other cardiomyopathy	3	Rate	2000	0.5155823867954291	0.6991383792783248	0.3928208898160844
1	Deaths	1	Global	3	Both	39	0-14 years	944	Other cardiomyopathy	3	Rate	2000	0.5242628729445294	0.6884241179933642	0.4096085025189775
1	Deaths	6	China	1	Male	5	1-4 years	944	Other cardiomyopathy	1	Number	2003	88.88615878800873	141.668637793319	63.53005467746307
1	Deaths	6	China	2	Female	5	1-4 years	944	Other cardiomyopathy	1	Number	2003	74.77161256595934	120.40530665698218	53.83483822091901
1	Deaths	6	China	3	Both	5	1-4 years	944	Other cardiomyopathy	1	Number	2003	163.65777135396812	238.52190453200865	128.19376283567746
1	Deaths	6	China	1	Male	5	1-4 years	944	Other cardiomyopathy	3	Rate	2003	0.2648628692596866	0.4221440368408832	0.18930678066794437
1	Deaths	6	China	2	Female	5	1-4 years	944	Other cardiomyopathy	3	Rate	2003	0.2639367304026902	0.42501936057809603	0.1900318943804078
1	Deaths	6	China	3	Both	5	1-4 years	944	Other cardiomyopathy	3	Rate	2003	0.264438931811091	0.38540472063236353	0.2071360341073648
1	Deaths	6	China	1	Male	6	5-9 years	944	Other cardiomyopathy	1	Number	2003	45.51420091903881	72.65598672116614	31.142662928244278
1	Deaths	6	China	2	Female	6	5-9 years	944	Other cardiomyopathy	1	Number	2003	35.39121539831894	53.23695056083043	26.0346968719955
1	Deaths	6	China	3	Both	6	5-9 years	944	Other cardiomyopathy	1	Number	2003	80.90541631735769	113.25125680405276	62.413654067229025
1	Deaths	6	China	1	Male	6	5-9 years	944	Other cardiomyopathy	3	Rate	2003	0.10210665632523724	0.16299659702486083	0.06986551705748595
1	Deaths	6	China	2	Female	6	5-9 years	944	Other cardiomyopathy	3	Rate	2003	0.09309559271907315	0.1400382951316194	0.06848353494734585
1	Deaths	6	China	3	Both	6	5-9 years	944	Other cardiomyopathy	3	Rate	2003	0.09795894141763241	0.13712275068488003	0.07556942119239006
1	Deaths	6	China	1	Male	7	10-14 years	944	Other cardiomyopathy	1	Number	2003	74.80232462161261	112.10431369356196	53.165205459113196
1	Deaths	6	China	2	Female	7	10-14 years	944	Other cardiomyopathy	1	Number	2003	48.50513119591112	74.0846140513778	34.90098689919911
1	Deaths	6	China	3	Both	7	10-14 years	944	Other cardiomyopathy	1	Number	2003	123.30745581752367	169.34363150472728	97.86866604106821
1	Deaths	6	China	1	Male	7	10-14 years	944	Other cardiomyopathy	3	Rate	2003	0.12326634168048566	0.1847360854827542	0.08761065133720154
1	Deaths	6	China	2	Female	7	10-14 years	944	Other cardiomyopathy	3	Rate	2003	0.08845778313272486	0.13510654567162225	0.0636481925546812
1	Deaths	6	China	3	Both	7	10-14 years	944	Other cardiomyopathy	3	Rate	2003	0.1067433342288877	0.14659538417525148	0.08472178474930886
1	Deaths	6	China	1	Male	28	<1 year	944	Other cardiomyopathy	1	Number	2003	303.71076209205114	466.7287680709398	230.01818087299938
1	Deaths	6	China	2	Female	28	<1 year	944	Other cardiomyopathy	1	Number	2003	224.54494309955936	363.37662585470173	167.00223725035923
1	Deaths	6	China	3	Both	28	<1 year	944	Other cardiomyopathy	1	Number	2003	528.25570519161	762.0706596364656	423.0432583000571
1	Deaths	6	China	1	Male	28	<1 year	944	Other cardiomyopathy	3	Rate	2003	3.765139959916553	5.786094384676115	2.85156389700064
1	Deaths	6	China	2	Female	28	<1 year	944	Other cardiomyopathy	3	Rate	2003	3.3362210054535155	5.3989402537102125	2.481268846145188
1	Deaths	6	China	3	Both	28	<1 year	944	Other cardiomyopathy	3	Rate	2003	3.5700419547186035	5.150203207697358	2.858998333476112
1	Deaths	6	China	1	Male	39	0-14 years	944	Other cardiomyopathy	1	Number	2003	512.913446420711	785.6428447721961	396.58075277342124
1	Deaths	6	China	2	Female	39	0-14 years	944	Other cardiomyopathy	1	Number	2003	383.2129022597488	594.1653550257435	296.1227838038048
1	Deaths	6	China	3	Both	39	0-14 years	944	Other cardiomyopathy	1	Number	2003	896.1263486804588	1271.1165500032037	742.5099597406792
1	Deaths	6	China	1	Male	39	0-14 years	944	Other cardiomyopathy	3	Rate	2003	0.3491954343448294	0.5348717143888415	0.26999523834655814
1	Deaths	6	China	2	Female	39	0-14 years	944	Other cardiomyopathy	3	Rate	2003	0.2995955054152222	0.4645179449581646	0.23150852843292155
1	Deaths	6	China	3	Both	39	0-14 years	944	Other cardiomyopathy	3	Rate	2003	0.3261078800670886	0.4625699535005478	0.27020559015620865
1	Deaths	6	China	1	Male	5	1-4 years	944	Other cardiomyopathy	1	Number	1999	116.77450576078417	218.42211309710402	73.47611021820804
1	Deaths	6	China	2	Female	5	1-4 years	944	Other cardiomyopathy	1	Number	1999	106.08413394298158	215.04030304014833	63.833437251568064
1	Deaths	6	China	3	Both	5	1-4 years	944	Other cardiomyopathy	1	Number	1999	222.858639703766	376.8216134688887	156.4194394205206
1	Deaths	6	China	1	Male	5	1-4 years	944	Other cardiomyopathy	3	Rate	1999	0.30820634659188645	0.5764878305753081	0.19392763295892035
1	Deaths	6	China	2	Female	5	1-4 years	944	Other cardiomyopathy	3	Rate	1999	0.3271994903335219	0.6632573122925286	0.19688399535953147
1	Deaths	6	China	3	Both	5	1-4 years	944	Other cardiomyopathy	3	Rate	1999	0.3169645678671004	0.5359410792191583	0.22247026226060923
1	Deaths	6	China	1	Male	6	5-9 years	944	Other cardiomyopathy	1	Number	1999	61.327765421391874	109.29805876464552	38.482842299429066
1	Deaths	6	China	2	Female	6	5-9 years	944	Other cardiomyopathy	1	Number	1999	63.57707145882195	117.32319964112557	39.45492610644118
1	Deaths	6	China	3	Both	6	5-9 years	944	Other cardiomyopathy	1	Number	1999	124.90483688021374	195.5312909455013	93.25192975132498
1	Deaths	6	China	1	Male	6	5-9 years	944	Other cardiomyopathy	3	Rate	1999	0.11456893332219549	0.20418422097740715	0.07189138823430793
1	Deaths	6	China	2	Female	6	5-9 years	944	Other cardiomyopathy	3	Rate	1999	0.13582294380392715	0.25064354154900825	0.08428957308633087
1	Deaths	6	China	3	Both	6	5-9 years	944	Other cardiomyopathy	3	Rate	1999	0.12448417140600081	0.194872763499459	0.09293786771633963
1	Deaths	6	China	1	Male	7	10-14 years	944	Other cardiomyopathy	1	Number	1999	84.24872166363883	132.6508493513736	59.371276038258124
1	Deaths	6	China	2	Female	7	10-14 years	944	Other cardiomyopathy	1	Number	1999	75.13016874867074	137.36168943999587	49.725752457809044
1	Deaths	6	China	3	Both	7	10-14 years	944	Other cardiomyopathy	1	Number	1999	159.37889041230943	247.66441494336567	121.33629694010963
1	Deaths	6	China	1	Male	7	10-14 years	944	Other cardiomyopathy	3	Rate	1999	0.1268351460170779	0.19970379982670225	0.08938253681281391
1	Deaths	6	China	2	Female	7	10-14 years	944	Other cardiomyopathy	3	Rate	1999	0.12302867690460488	0.22493529817185368	0.08142792216313759
1	Deaths	6	China	3	Both	7	10-14 years	944	Other cardiomyopathy	3	Rate	1999	0.12501187681020262	0.19426031421774584	0.09517244201187901
1	Deaths	6	China	1	Male	28	<1 year	944	Other cardiomyopathy	1	Number	1999	368.486842898999	711.615022486161	242.8299869461048
1	Deaths	6	China	2	Female	28	<1 year	944	Other cardiomyopathy	1	Number	1999	276.68266054061576	547.567008714415	170.45586710251774
1	Deaths	6	China	3	Both	28	<1 year	944	Other cardiomyopathy	1	Number	1999	645.1695034396149	1131.0381340293184	456.06050154325345
1	Deaths	6	China	1	Male	28	<1 year	944	Other cardiomyopathy	3	Rate	1999	3.9950433193133796	7.715154275632088	2.632702729480895
1	Deaths	6	China	2	Female	28	<1 year	944	Other cardiomyopathy	3	Rate	1999	3.524908037617232	6.975946184629585	2.1715898453292493
1	Deaths	6	China	3	Both	28	<1 year	944	Other cardiomyopathy	3	Rate	1999	3.7788968228948816	6.624734102386759	2.6712446436813804
1	Deaths	6	China	1	Male	39	0-14 years	944	Other cardiomyopathy	1	Number	1999	630.8378357448134	1168.750589554535	437.2496782810828
1	Deaths	6	China	2	Female	39	0-14 years	944	Other cardiomyopathy	1	Number	1999	521.4740346910901	991.6392064827355	334.8682418242214
1	Deaths	6	China	3	Both	39	0-14 years	944	Other cardiomyopathy	1	Number	1999	1152.311870435902	1895.3982306320997	857.0491517247463
1	Deaths	6	China	1	Male	39	0-14 years	944	Other cardiomyopathy	3	Rate	1999	0.3776003348364241	0.6995785429309341	0.2617243538208513
1	Deaths	6	China	2	Female	39	0-14 years	944	Other cardiomyopathy	3	Rate	1999	0.3519972337539169	0.6693607626516334	0.22603751472302724
1	Deaths	6	China	3	Both	39	0-14 years	944	Other cardiomyopathy	3	Rate	1999	0.36556708163412155	0.6013087407010239	0.27189597300121077
1	Deaths	1	Global	1	Male	5	1-4 years	944	Other cardiomyopathy	1	Number	2019	906.1646834674623	1402.4994605033519	610.3919661824839
1	Deaths	1	Global	2	Female	5	1-4 years	944	Other cardiomyopathy	1	Number	2019	694.0781060006462	981.7298747247074	489.1732849717936
1	Deaths	1	Global	3	Both	5	1-4 years	944	Other cardiomyopathy	1	Number	2019	1600.2427894681111	2304.6560329031386	1159.2110014793907
1	Deaths	1	Global	1	Male	5	1-4 years	944	Other cardiomyopathy	3	Rate	2019	0.3304833844234708	0.5114994843825008	0.22261340183439968
1	Deaths	1	Global	2	Female	5	1-4 years	944	Other cardiomyopathy	3	Rate	2019	0.27042337664311356	0.3824968766184213	0.190589344833121
1	Deaths	1	Global	3	Both	5	1-4 years	944	Other cardiomyopathy	3	Rate	2019	0.3014450455313334	0.4341385865600203	0.21836587261706983
1	Deaths	1	Global	1	Male	6	5-9 years	944	Other cardiomyopathy	1	Number	2019	478.7817618154034	651.0017796002543	351.4296101789405
1	Deaths	1	Global	2	Female	6	5-9 years	944	Other cardiomyopathy	1	Number	2019	313.66500204778174	393.78343586152243	237.90904535006354
1	Deaths	1	Global	3	Both	6	5-9 years	944	Other cardiomyopathy	1	Number	2019	792.4467638631849	1001.195893433164	634.7546952755974
1	Deaths	1	Global	1	Male	6	5-9 years	944	Other cardiomyopathy	3	Rate	2019	0.1416726947759027	0.1926330194161315	0.10398888150900673
1	Deaths	1	Global	2	Female	6	5-9 years	944	Other cardiomyopathy	3	Rate	2019	0.09902464354744056	0.12431818697176021	0.0751083425268883
1	Deaths	1	Global	3	Both	6	5-9 years	944	Other cardiomyopathy	3	Rate	2019	0.1210389920381783	0.1529235114585384	0.09695297149440299
1	Deaths	1	Global	1	Male	7	10-14 years	944	Other cardiomyopathy	1	Number	2019	448.5496406049192	572.342219536297	340.37477952187527
1	Deaths	1	Global	2	Female	7	10-14 years	944	Other cardiomyopathy	1	Number	2019	399.3585925617094	509.689403011971	312.52726016532927
1	Deaths	1	Global	3	Both	7	10-14 years	944	Other cardiomyopathy	1	Number	2019	847.9082331666281	1021.6625325537697	690.4357969873861
1	Deaths	1	Global	1	Male	7	10-14 years	944	Other cardiomyopathy	3	Rate	2019	0.13537680730583135	0.1727386566683327	0.1027285427694364
1	Deaths	1	Global	2	Female	7	10-14 years	944	Other cardiomyopathy	3	Rate	2019	0.12847204624730302	0.1639650223511744	0.10053875732071275
1	Deaths	1	Global	3	Both	7	10-14 years	944	Other cardiomyopathy	3	Rate	2019	0.13203453572376414	0.15909119982043282	0.10751325006226466
1	Deaths	1	Global	1	Male	28	<1 year	944	Other cardiomyopathy	1	Number	2019	2062.020584449503	2904.8306007674073	1505.1214133945248
1	Deaths	1	Global	2	Female	28	<1 year	944	Other cardiomyopathy	1	Number	2019	1860.5394972022928	2412.016803721136	1370.493086382127
1	Deaths	1	Global	3	Both	28	<1 year	944	Other cardiomyopathy	1	Number	2019	3922.560081651795	5165.606782802219	2986.2560541133043
1	Deaths	1	Global	1	Male	28	<1 year	944	Other cardiomyopathy	3	Rate	2019	3.02326769609053	4.258968404168423	2.2067601953763205
1	Deaths	1	Global	2	Female	28	<1 year	944	Other cardiomyopathy	3	Rate	2019	2.917100756160528	3.7817504291561965	2.148767292825388
1	Deaths	1	Global	3	Both	28	<1 year	944	Other cardiomyopathy	3	Rate	2019	2.971963761966738	3.9137695401705668	2.2625643946902207
1	Deaths	1	Global	1	Male	39	0-14 years	944	Other cardiomyopathy	1	Number	2019	3895.5166703372906	5342.378623424716	2874.1316401213767
1	Deaths	1	Global	2	Female	39	0-14 years	944	Other cardiomyopathy	1	Number	2019	3267.6411978124283	4137.17764565248	2455.3748054118964
1	Deaths	1	Global	3	Both	39	0-14 years	944	Other cardiomyopathy	1	Number	2019	7163.157868149711	9300.017557703242	5511.216557968244
1	Deaths	1	Global	1	Male	39	0-14 years	944	Other cardiomyopathy	3	Rate	2019	0.38505341586087577	0.5280688832461593	0.28409433184808697
1	Deaths	1	Global	2	Female	39	0-14 years	944	Other cardiomyopathy	3	Rate	2019	0.3446693691880408	0.43638769467729066	0.2589918641826683
1	Deaths	1	Global	3	Both	39	0-14 years	944	Other cardiomyopathy	3	Rate	2019	0.3655170138607229	0.47455531612093915	0.2812228148656823
1	Deaths	1	Global	1	Male	5	1-4 years	944	Other cardiomyopathy	1	Number	2004	1050.000912555973	1688.8503454851118	654.306886979741
1	Deaths	1	Global	2	Female	5	1-4 years	944	Other cardiomyopathy	1	Number	2004	903.7324915827902	1353.8144598094093	620.3256044173776
1	Deaths	1	Global	3	Both	5	1-4 years	944	Other cardiomyopathy	1	Number	2004	1953.7334041387603	2799.6479775449616	1356.2625886062258
1	Deaths	1	Global	1	Male	5	1-4 years	944	Other cardiomyopathy	3	Rate	2004	0.40654228642829177	0.653893794451467	0.25333636826181505
1	Deaths	1	Global	2	Female	5	1-4 years	944	Other cardiomyopathy	3	Rate	2004	0.374670405503024	0.5612658805088241	0.25717526803082236
1	Deaths	1	Global	3	Both	5	1-4 years	944	Other cardiomyopathy	3	Rate	2004	0.3911509173804034	0.5605088557318466	0.2715331347758272
1	Deaths	1	Global	1	Male	6	5-9 years	944	Other cardiomyopathy	1	Number	2004	491.98377113612975	720.1685108019495	344.94435435921525
1	Deaths	1	Global	2	Female	6	5-9 years	944	Other cardiomyopathy	1	Number	2004	365.706375842748	470.84047509525175	276.0091634668835
1	Deaths	1	Global	3	Both	6	5-9 years	944	Other cardiomyopathy	1	Number	2004	857.6901469788784	1134.278672224731	660.5712118494304
1	Deaths	1	Global	1	Male	6	5-9 years	944	Other cardiomyopathy	3	Rate	2004	0.15691938434966637	0.22969944533351103	0.11002081551581128
1	Deaths	1	Global	2	Female	6	5-9 years	944	Other cardiomyopathy	3	Rate	2004	0.12523557468897936	0.1612385820441398	0.09451890502741164
1	Deaths	1	Global	3	Both	6	5-9 years	944	Other cardiomyopathy	3	Rate	2004	0.14164025861897608	0.1873165094012164	0.10908773711831841
1	Deaths	1	Global	1	Male	7	10-14 years	944	Other cardiomyopathy	1	Number	2004	505.5646276894896	643.431707202134	392.59296169983793
1	Deaths	1	Global	2	Female	7	10-14 years	944	Other cardiomyopathy	1	Number	2004	454.5000605544328	569.016248243282	352.26158413270093
1	Deaths	1	Global	3	Both	7	10-14 years	944	Other cardiomyopathy	1	Number	2004	960.0646882439236	1155.2250952307497	784.1282003574603
1	Deaths	1	Global	1	Male	7	10-14 years	944	Other cardiomyopathy	3	Rate	2004	0.15746546153327878	0.2004061700336317	0.12227879191490956
1	Deaths	1	Global	2	Female	7	10-14 years	944	Other cardiomyopathy	3	Rate	2004	0.15180203252539468	0.19005019035186616	0.11765460358075132
1	Deaths	1	Global	3	Both	7	10-14 years	944	Other cardiomyopathy	3	Rate	2004	0.15473260297503752	0.186186397850021	0.12637710666077043
1	Deaths	1	Global	1	Male	28	<1 year	944	Other cardiomyopathy	1	Number	2004	2922.3687837308803	4002.3280417624333	2148.4103180120883
1	Deaths	1	Global	2	Female	28	<1 year	944	Other cardiomyopathy	1	Number	2004	2664.413713742452	3386.246994012968	1958.15233953705
1	Deaths	1	Global	3	Both	28	<1 year	944	Other cardiomyopathy	1	Number	2004	5586.782497473326	6835.492533325031	4379.658961467244
1	Deaths	1	Global	1	Male	28	<1 year	944	Other cardiomyopathy	3	Rate	2004	4.34278690127128	5.947660641298886	3.1926457193084294
1	Deaths	1	Global	2	Female	28	<1 year	944	Other cardiomyopathy	3	Rate	2004	4.248688352978073	5.3997275609130835	3.1224801897082615
1	Deaths	1	Global	3	Both	28	<1 year	944	Other cardiomyopathy	3	Rate	2004	4.297395533265374	5.257912777822444	3.3688669402732296
1	Deaths	1	Global	1	Male	39	0-14 years	944	Other cardiomyopathy	1	Number	2004	4969.918095112464	6967.985288193121	3599.4765938509786
1	Deaths	1	Global	2	Female	39	0-14 years	944	Other cardiomyopathy	1	Number	2004	4388.352641722425	5674.18487322164	3289.015188538679
1	Deaths	1	Global	3	Both	39	0-14 years	944	Other cardiomyopathy	1	Number	2004	9358.270736834887	11712.24687527732	7293.242175519871
1	Deaths	1	Global	1	Male	39	0-14 years	944	Other cardiomyopathy	3	Rate	2004	0.5176142423101804	0.7257118440087592	0.37488351199824804
1	Deaths	1	Global	2	Female	39	0-14 years	944	Other cardiomyopathy	3	Rate	2004	0.4901343471408267	0.6337487265611494	0.3673495372372663
1	Deaths	1	Global	3	Both	39	0-14 years	944	Other cardiomyopathy	3	Rate	2004	0.5043543017375571	0.631219405878854	0.3930617277782791
1	Deaths	1	Global	1	Male	5	1-4 years	944	Other cardiomyopathy	1	Number	2001	1066.2875020196745	1800.8879009358625	652.2209648583793
1	Deaths	1	Global	2	Female	5	1-4 years	944	Other cardiomyopathy	1	Number	2001	941.5644045079806	1483.2908923243083	648.2703884255665
1	Deaths	1	Global	3	Both	5	1-4 years	944	Other cardiomyopathy	1	Number	2001	2007.851906527654	2994.519786954899	1398.2193733258243
1	Deaths	1	Global	1	Male	5	1-4 years	944	Other cardiomyopathy	3	Rate	2001	0.4157915619445111	0.7022439931057898	0.2543291309311602
1	Deaths	1	Global	2	Female	5	1-4 years	944	Other cardiomyopathy	3	Rate	2001	0.3929664917194326	0.6190586808139371	0.2705588051178604
1	Deaths	1	Global	3	Both	5	1-4 years	944	Other cardiomyopathy	3	Rate	2001	0.40476653755211334	0.6036707198655796	0.28186960036217407
1	Deaths	1	Global	1	Male	6	5-9 years	944	Other cardiomyopathy	1	Number	2001	500.331369960357	751.8141394207157	344.85204191146664
1	Deaths	1	Global	2	Female	6	5-9 years	944	Other cardiomyopathy	1	Number	2001	389.63279119444894	526.5426195916702	300.68490774768435
1	Deaths	1	Global	3	Both	6	5-9 years	944	Other cardiomyopathy	1	Number	2001	889.9641611548061	1206.894646235871	686.837110330612
1	Deaths	1	Global	1	Male	6	5-9 years	944	Other cardiomyopathy	3	Rate	2001	0.15936754424554767	0.23947083937201985	0.10984364832420497
1	Deaths	1	Global	2	Female	6	5-9 years	944	Other cardiomyopathy	3	Rate	2001	0.13331082201621813	0.1801538038653107	0.10287776882646922
1	Deaths	1	Global	3	Both	6	5-9 years	944	Other cardiomyopathy	3	Rate	2001	0.1468049839687105	0.199084588937464	0.11329794543677325
1	Deaths	1	Global	1	Male	7	10-14 years	944	Other cardiomyopathy	1	Number	2001	523.3013474038816	696.7909192982102	403.3750647394337
1	Deaths	1	Global	2	Female	7	10-14 years	944	Other cardiomyopathy	1	Number	2001	492.94431009714026	644.1568812999244	385.3353589389894
1	Deaths	1	Global	3	Both	7	10-14 years	944	Other cardiomyopathy	1	Number	2001	1016.2456575010218	1271.483033028645	832.9567213697192
1	Deaths	1	Global	1	Male	7	10-14 years	944	Other cardiomyopathy	3	Rate	2001	0.16030348191332205	0.21344873481260057	0.12356633078729058
1	Deaths	1	Global	2	Female	7	10-14 years	944	Other cardiomyopathy	3	Rate	2001	0.16157548693474036	0.211139391664525	0.12630381764924123
1	Deaths	1	Global	3	Both	7	10-14 years	944	Other cardiomyopathy	3	Rate	2001	0.16091797509241787	0.20133367707810343	0.13189498813902667
1	Deaths	1	Global	1	Male	28	<1 year	944	Other cardiomyopathy	1	Number	2001	2983.9378492860096	4190.587407293181	2128.497654459611
1	Deaths	1	Global	2	Female	28	<1 year	944	Other cardiomyopathy	1	Number	2001	2740.1127306674016	3605.172546768762	2051.809952907023
1	Deaths	1	Global	3	Both	28	<1 year	944	Other cardiomyopathy	1	Number	2001	5724.050579953419	7250.185613506765	4489.089128428387
1	Deaths	1	Global	1	Male	28	<1 year	944	Other cardiomyopathy	3	Rate	2001	4.476201709447345	6.286295312954523	3.1929568646098008
1	Deaths	1	Global	2	Female	28	<1 year	944	Other cardiomyopathy	3	Rate	2001	4.406997790060685	5.798297007483921	3.2999817222422663
1	Deaths	1	Global	3	Both	28	<1 year	944	Other cardiomyopathy	3	Rate	2001	4.442804511491154	5.627336254792191	3.484271348355179
1	Deaths	1	Global	1	Male	39	0-14 years	944	Other cardiomyopathy	1	Number	2001	5073.858068669916	7482.870734032985	3592.3560443076362
1	Deaths	1	Global	2	Female	39	0-14 years	944	Other cardiomyopathy	1	Number	2001	4564.2542364669725	6089.121788151668	3482.6090387308227
1	Deaths	1	Global	3	Both	39	0-14 years	944	Other cardiomyopathy	1	Number	2001	9638.11230513689	12574.255700851558	7535.029876078774
1	Deaths	1	Global	1	Male	39	0-14 years	944	Other cardiomyopathy	3	Rate	2001	0.5266057969568927	0.7766325058938501	0.3728436018631963
1	Deaths	1	Global	2	Female	39	0-14 years	944	Other cardiomyopathy	3	Rate	2001	0.5076240477664463	0.6772157047581632	0.38732638574423245
1	Deaths	1	Global	3	Both	39	0-14 years	944	Other cardiomyopathy	3	Rate	2001	0.5174428685444952	0.6750760661081737	0.4045343476199816
1	Deaths	1	Global	1	Male	5	1-4 years	944	Other cardiomyopathy	1	Number	2002	1054.8565692722152	1761.4455981496214	652.6430888795278
1	Deaths	1	Global	2	Female	5	1-4 years	944	Other cardiomyopathy	1	Number	2002	923.3079881863134	1438.751017749625	637.1222963652882
1	Deaths	1	Global	3	Both	5	1-4 years	944	Other cardiomyopathy	1	Number	2002	1978.1645574585318	2914.7395139523596	1385.4446304698645
1	Deaths	1	Global	1	Male	5	1-4 years	944	Other cardiomyopathy	3	Rate	2002	0.4107341865473218	0.6858618943829541	0.2541225376276613
1	Deaths	1	Global	2	Female	5	1-4 years	944	Other cardiomyopathy	3	Rate	2002	0.3848761701837904	0.5997359371353853	0.2655811413973086
1	Deaths	1	Global	3	Both	5	1-4 years	944	Other cardiomyopathy	3	Rate	2002	0.398245709895581	0.5867977476990015	0.2789188484356204
1	Deaths	1	Global	1	Male	6	5-9 years	944	Other cardiomyopathy	1	Number	2002	493.29773330392	733.1380865360546	342.4658237125436
1	Deaths	1	Global	2	Female	6	5-9 years	944	Other cardiomyopathy	1	Number	2002	376.5556459120947	492.6301576155174	288.19507211884826
1	Deaths	1	Global	3	Both	6	5-9 years	944	Other cardiomyopathy	1	Number	2002	869.8533792160156	1167.2554461925367	676.3343933302504
1	Deaths	1	Global	1	Male	6	5-9 years	944	Other cardiomyopathy	3	Rate	2002	0.15743281312234794	0.2339763262187876	0.10929577491512753
1	Deaths	1	Global	2	Female	6	5-9 years	944	Other cardiomyopathy	3	Rate	2002	0.12908321290205813	0.1688735362430422	0.09879322287555274
1	Deaths	1	Global	3	Both	6	5-9 years	944	Other cardiomyopathy	3	Rate	2002	0.14376458564536393	0.19291756469970717	0.11178083127350334
1	Deaths	1	Global	1	Male	7	10-14 years	944	Other cardiomyopathy	1	Number	2002	513.9636541462817	678.1199358389553	399.07271915377373
1	Deaths	1	Global	2	Female	7	10-14 years	944	Other cardiomyopathy	1	Number	2002	475.92859222352143	614.114119609683	370.7428928831723
1	Deaths	1	Global	3	Both	7	10-14 years	944	Other cardiomyopathy	1	Number	2002	989.8922463698035	1239.1942719315987	813.2156290054738
1	Deaths	1	Global	1	Male	7	10-14 years	944	Other cardiomyopathy	3	Rate	2002	0.15779277780216494	0.20819065219074834	0.12251993383643964
1	Deaths	1	Global	2	Female	7	10-14 years	944	Other cardiomyopathy	3	Rate	2002	0.15648406281925392	0.20191909887620121	0.12189928297578556
1	Deaths	1	Global	3	Both	7	10-14 years	944	Other cardiomyopathy	3	Rate	2002	0.1571608416792893	0.1967414286707817	0.12911067158061934
1	Deaths	1	Global	1	Male	28	<1 year	944	Other cardiomyopathy	1	Number	2002	2954.892693691792	4087.67712936568	2136.267188085446
1	Deaths	1	Global	2	Female	28	<1 year	944	Other cardiomyopathy	1	Number	2002	2705.255010190296	3484.4810055287903	2034.4979201163153
1	Deaths	1	Global	3	Both	28	<1 year	944	Other cardiomyopathy	1	Number	2002	5660.147703882081	7081.038306218254	4458.384616661372
1	Deaths	1	Global	1	Male	28	<1 year	944	Other cardiomyopathy	3	Rate	2002	4.428049951624216	6.125582344693792	3.2012999453593127
1	Deaths	1	Global	2	Female	28	<1 year	944	Other cardiomyopathy	3	Rate	2002	4.347708779431523	5.600029794763888	3.269711888788882
1	Deaths	1	Global	3	Both	28	<1 year	944	Other cardiomyopathy	3	Rate	2002	4.389283876507952	5.49114420549519	3.457350715381711
1	Deaths	1	Global	1	Male	39	0-14 years	944	Other cardiomyopathy	1	Number	2002	5017.010650414215	7244.753200039663	3595.8205022115076
1	Deaths	1	Global	2	Female	39	0-14 years	944	Other cardiomyopathy	1	Number	2002	4481.047236512217	5893.204914379542	3377.6704600927005
1	Deaths	1	Global	3	Both	39	0-14 years	944	Other cardiomyopathy	1	Number	2002	9498.057886926417	12225.282894514468	7453.899181946991
1	Deaths	1	Global	1	Male	39	0-14 years	944	Other cardiomyopathy	3	Rate	2002	0.5211868549700448	0.7526135379144757	0.3735480167716402
1	Deaths	1	Global	2	Female	39	0-14 years	944	Other cardiomyopathy	3	Rate	2002	0.4990174333245366	0.6562778375704376	0.37614342242985854
1	Deaths	1	Global	3	Both	39	0-14 years	944	Other cardiomyopathy	3	Rate	2002	0.5104872376697593	0.6570659990546331	0.4006208899293553
1	Deaths	6	China	1	Male	5	1-4 years	944	Other cardiomyopathy	1	Number	2001	103.34524261615167	180.61791760169345	69.40276635180622
1	Deaths	6	China	2	Female	5	1-4 years	944	Other cardiomyopathy	1	Number	2001	90.33846114786179	162.1537685001611	60.23642269530712
1	Deaths	6	China	3	Both	5	1-4 years	944	Other cardiomyopathy	1	Number	2001	193.6837037640135	306.2358728020044	145.48643759256325
1	Deaths	6	China	1	Male	5	1-4 years	944	Other cardiomyopathy	3	Rate	2001	0.29154895252335544	0.5095441584990146	0.19579327814099023
1	Deaths	6	China	2	Female	5	1-4 years	944	Other cardiomyopathy	3	Rate	2001	0.30001116045267173	0.5385075154189592	0.20004324674911167
1	Deaths	6	China	3	Both	5	1-4 years	944	Other cardiomyopathy	3	Rate	2001	0.2954357230068426	0.467117339939581	0.22191795201427225
1	Deaths	6	China	1	Male	6	5-9 years	944	Other cardiomyopathy	1	Number	2001	51.694549555222856	88.10864121552041	33.25467344177031
1	Deaths	6	China	2	Female	6	5-9 years	944	Other cardiomyopathy	1	Number	2001	54.22541662725311	91.39455876172286	37.106321727895924
1	Deaths	6	China	3	Both	6	5-9 years	944	Other cardiomyopathy	1	Number	2001	105.9199661824759	158.61733549543678	81.8506176546635
1	Deaths	6	China	1	Male	6	5-9 years	944	Other cardiomyopathy	3	Rate	2001	0.10725299319611292	0.18280293721704788	0.06899495778716577
1	Deaths	6	China	2	Female	6	5-9 years	944	Other cardiomyopathy	3	Rate	2001	0.13065085167331233	0.22020627379604793	0.08940406248122752
1	Deaths	6	China	3	Both	6	5-9 years	944	Other cardiomyopathy	3	Rate	2001	0.11807881611443913	0.17682546422136872	0.09124647957541825
1	Deaths	6	China	1	Male	7	10-14 years	944	Other cardiomyopathy	1	Number	2001	79.73208883263388	122.69610737881551	54.64041461233478
1	Deaths	6	China	2	Female	7	10-14 years	944	Other cardiomyopathy	1	Number	2001	74.00109710624162	121.6759084226836	51.60009217232151
1	Deaths	6	China	3	Both	7	10-14 years	944	Other cardiomyopathy	1	Number	2001	153.7331859388757	228.20912363934107	120.76432063335488
1	Deaths	6	China	1	Male	7	10-14 years	944	Other cardiomyopathy	3	Rate	2001	0.11961711174777874	0.18407336622218534	0.08197362788711353
1	Deaths	6	China	2	Female	7	10-14 years	944	Other cardiomyopathy	3	Rate	2001	0.12132698676418964	0.1994912495624955	0.0845998768239098
1	Deaths	6	China	3	Both	7	10-14 years	944	Other cardiomyopathy	3	Rate	2001	0.12043412111063974	0.17877834943107915	0.09460640998349149
1	Deaths	6	China	1	Male	28	<1 year	944	Other cardiomyopathy	1	Number	2001	333.1439080433135	582.0687201463132	236.3295605939383
1	Deaths	6	China	2	Female	28	<1 year	944	Other cardiomyopathy	1	Number	2001	245.36621500936684	445.9355958085823	164.80053466840195
1	Deaths	6	China	3	Both	28	<1 year	944	Other cardiomyopathy	1	Number	2001	578.5101230526795	927.3222586125344	434.5371116914221
1	Deaths	6	China	1	Male	28	<1 year	944	Other cardiomyopathy	3	Rate	2001	3.892440581963521	6.8008684928271546	2.761265477662142
1	Deaths	6	China	2	Female	28	<1 year	944	Other cardiomyopathy	3	Rate	2001	3.398246070464349	6.17606986389241	2.282436354678832
1	Deaths	6	China	3	Both	28	<1 year	944	Other cardiomyopathy	3	Rate	2001	3.6663017712559594	5.876894982123969	2.75387433821212
1	Deaths	6	China	1	Male	39	0-14 years	944	Other cardiomyopathy	1	Number	2001	567.915789047322	976.8669093219951	414.5997111183731
1	Deaths	6	China	2	Female	39	0-14 years	944	Other cardiomyopathy	1	Number	2001	463.9311898907234	798.7746594914495	328.8696848316107
1	Deaths	6	China	3	Both	39	0-14 years	944	Other cardiomyopathy	1	Number	2001	1031.8469789380451	1591.0229247607144	811.0402119160675
1	Deaths	6	China	1	Male	39	0-14 years	944	Other cardiomyopathy	3	Rate	2001	0.35749340928376305	0.614921241080187	0.2609835244489395
1	Deaths	6	China	2	Female	39	0-14 years	944	Other cardiomyopathy	3	Rate	2001	0.3317840781490839	0.5712500470396126	0.2351937692284431
1	Deaths	6	China	3	Both	39	0-14 years	944	Other cardiomyopathy	3	Rate	2001	0.3454577883975314	0.5326674129949743	0.27153266291320177
1	Deaths	1	Global	1	Male	5	1-4 years	944	Other cardiomyopathy	1	Number	2005	1065.5796011753812	1684.1664542721912	673.8811343200289
1	Deaths	1	Global	2	Female	5	1-4 years	944	Other cardiomyopathy	1	Number	2005	909.8089229333283	1358.5534282275828	620.9100311843858
1	Deaths	1	Global	3	Both	5	1-4 years	944	Other cardiomyopathy	1	Number	2005	1975.3885241087078	2806.891519506064	1390.9080906600836
1	Deaths	1	Global	1	Male	5	1-4 years	944	Other cardiomyopathy	3	Rate	2005	0.4108060763713221	0.6492859025009524	0.2597970760938995
1	Deaths	1	Global	2	Female	5	1-4 years	944	Other cardiomyopathy	3	Rate	2005	0.37557576773864465	0.5608207767137192	0.25631619539061207
1	Deaths	1	Global	3	Both	5	1-4 years	944	Other cardiomyopathy	3	Rate	2005	0.39379293654099906	0.5595527363494458	0.2772769887011486
1	Deaths	1	Global	1	Male	6	5-9 years	944	Other cardiomyopathy	1	Number	2005	496.16454595324234	711.6003879048588	348.20409010669977
1	Deaths	1	Global	2	Female	6	5-9 years	944	Other cardiomyopathy	1	Number	2005	368.1925377393126	477.1733012290782	278.3664549003553
1	Deaths	1	Global	3	Both	6	5-9 years	944	Other cardiomyopathy	1	Number	2005	864.3570836925555	1130.3395119084666	666.7117382904735
1	Deaths	1	Global	1	Male	6	5-9 years	944	Other cardiomyopathy	3	Rate	2005	0.1579326572074713	0.22650739769357248	0.11083580568097134
1	Deaths	1	Global	2	Female	6	5-9 years	944	Other cardiomyopathy	3	Rate	2005	0.1257954096368487	0.16302940647422628	0.09510573581515774
1	Deaths	1	Global	3	Both	6	5-9 years	944	Other cardiomyopathy	3	Rate	2005	0.14243254294816166	0.18626229149198756	0.10986367797487565
1	Deaths	1	Global	1	Male	7	10-14 years	944	Other cardiomyopathy	1	Number	2005	502.8530877354304	629.3215061859191	387.796656530892
1	Deaths	1	Global	2	Female	7	10-14 years	944	Other cardiomyopathy	1	Number	2005	447.97498731583903	563.479669410976	347.40198929565184
1	Deaths	1	Global	3	Both	7	10-14 years	944	Other cardiomyopathy	1	Number	2005	950.8280750512679	1128.1964264622484	779.4671068689466
1	Deaths	1	Global	1	Male	7	10-14 years	944	Other cardiomyopathy	3	Rate	2005	0.1578863002321351	0.19759497692591926	0.12176077036295116
1	Deaths	1	Global	2	Female	7	10-14 years	944	Other cardiomyopathy	3	Rate	2005	0.15086716714502685	0.1897663572183208	0.11699660800175408
1	Deaths	1	Global	3	Both	7	10-14 years	944	Other cardiomyopathy	3	Rate	2005	0.1544996678194476	0.18332017921757973	0.12665529368276643
1	Deaths	1	Global	1	Male	28	<1 year	944	Other cardiomyopathy	1	Number	2005	2929.2955701366695	3916.920754416076	2191.5345807163817
1	Deaths	1	Global	2	Female	28	<1 year	944	Other cardiomyopathy	1	Number	2005	2658.9596105908017	3330.8389495869333	1961.9199804089124
1	Deaths	1	Global	3	Both	28	<1 year	944	Other cardiomyopathy	1	Number	2005	5588.255180727465	6788.094661183992	4352.4898197069115
1	Deaths	1	Global	1	Male	28	<1 year	944	Other cardiomyopathy	3	Rate	2005	4.3341060035888885	5.795369347622565	3.2425349221117914
1	Deaths	1	Global	2	Female	28	<1 year	944	Other cardiomyopathy	3	Rate	2005	4.221562128452578	5.28828776095122	3.1148901455138707
1	Deaths	1	Global	3	Both	28	<1 year	944	Other cardiomyopathy	3	Rate	2005	4.279817306196398	5.198725553411958	3.333394888563473
1	Deaths	1	Global	1	Male	39	0-14 years	944	Other cardiomyopathy	1	Number	2005	4993.892805000717	6782.303068053802	3606.9842078494066
1	Deaths	1	Global	2	Female	39	0-14 years	944	Other cardiomyopathy	1	Number	2005	4384.936058579285	5561.061337466004	3266.250616909322
1	Deaths	1	Global	3	Both	39	0-14 years	944	Other cardiomyopathy	1	Number	2005	9378.828863579995	11658.939670428499	7284.64851684641
1	Deaths	1	Global	1	Male	39	0-14 years	944	Other cardiomyopathy	3	Rate	2005	0.5203991957128666	0.7067642817967131	0.3758734426246004
1	Deaths	1	Global	2	Female	39	0-14 years	944	Other cardiomyopathy	3	Rate	2005	0.4900169687685779	0.6214490663756975	0.3650037777415097
1	Deaths	1	Global	3	Both	39	0-14 years	944	Other cardiomyopathy	3	Rate	2005	0.505738678016658	0.628690087191522	0.39281327810897243
1	Deaths	1	Global	1	Male	5	1-4 years	944	Other cardiomyopathy	1	Number	2006	1070.651281093338	1648.6637699031069	676.5147289585767
1	Deaths	1	Global	2	Female	5	1-4 years	944	Other cardiomyopathy	1	Number	2006	909.5346434913345	1332.2436047641186	621.9598609998759
1	Deaths	1	Global	3	Both	5	1-4 years	944	Other cardiomyopathy	1	Number	2006	1980.1859245846715	2762.582102001655	1389.0705783316805
1	Deaths	1	Global	1	Male	5	1-4 years	944	Other cardiomyopathy	3	Rate	2006	0.4105794611989749	0.632238987893274	0.2594337276889396
1	Deaths	1	Global	2	Female	5	1-4 years	944	Other cardiomyopathy	3	Rate	2006	0.37346496290879094	0.5470339277334473	0.255383583331632
1	Deaths	1	Global	3	Both	5	1-4 years	944	Other cardiomyopathy	3	Rate	2006	0.392656104015878	0.5477994322293159	0.2754423383779984
1	Deaths	1	Global	1	Male	6	5-9 years	944	Other cardiomyopathy	1	Number	2006	497.0050330786185	704.0828624016674	351.67421140990683
1	Deaths	1	Global	2	Female	6	5-9 years	944	Other cardiomyopathy	1	Number	2006	365.75563065021504	471.6955603258843	277.8936665295156
1	Deaths	1	Global	3	Both	6	5-9 years	944	Other cardiomyopathy	1	Number	2006	862.7606637288337	1130.6886489815142	666.6116812817124
1	Deaths	1	Global	1	Male	6	5-9 years	944	Other cardiomyopathy	3	Rate	2006	0.15772774997130726	0.22344523352624784	0.11160607719609167
1	Deaths	1	Global	2	Female	6	5-9 years	944	Other cardiomyopathy	3	Rate	2006	0.12454601775593382	0.16062036701199914	0.09462752347603881
1	Deaths	1	Global	3	Both	6	5-9 years	944	Other cardiomyopathy	3	Rate	2006	0.14172096887587635	0.18573203156719267	0.10950064984060753
1	Deaths	1	Global	1	Male	7	10-14 years	944	Other cardiomyopathy	1	Number	2006	495.52447339970763	620.70274794961	381.60823896188185
1	Deaths	1	Global	2	Female	7	10-14 years	944	Other cardiomyopathy	1	Number	2006	443.4526757761465	553.3368988670769	344.30998401433277
1	Deaths	1	Global	3	Both	7	10-14 years	944	Other cardiomyopathy	1	Number	2006	938.9771491758536	1108.9270617803081	767.2857804881517
1	Deaths	1	Global	1	Male	7	10-14 years	944	Other cardiomyopathy	3	Rate	2006	0.15650592692615373	0.19604210110346043	0.12052674361698182
1	Deaths	1	Global	2	Female	7	10-14 years	944	Other cardiomyopathy	3	Rate	2006	0.15022619365935758	0.18745110959717257	0.11664013132147112
1	Deaths	1	Global	3	Both	7	10-14 years	944	Other cardiomyopathy	3	Rate	2006	0.15347602663175725	0.1812543781452518	0.12541303372901752
1	Deaths	1	Global	1	Male	28	<1 year	944	Other cardiomyopathy	1	Number	2006	2912.286637109859	3807.997650969038	2174.410976199546
1	Deaths	1	Global	2	Female	28	<1 year	944	Other cardiomyopathy	1	Number	2006	2647.8853089989993	3281.533615676134	1960.4311469370932
1	Deaths	1	Global	3	Both	28	<1 year	944	Other cardiomyopathy	1	Number	2006	5560.171946108859	6701.973093991132	4326.557105485354
1	Deaths	1	Global	1	Male	28	<1 year	944	Other cardiomyopathy	3	Rate	2006	4.2856681983314715	5.603780281831964	3.1998237577497615
1	Deaths	1	Global	2	Female	28	<1 year	944	Other cardiomyopathy	3	Rate	2006	4.180417547962105	5.180806232270702	3.09508147515856
1	Deaths	1	Global	3	Both	28	<1 year	944	Other cardiomyopathy	3	Rate	2006	4.234892204315364	5.104542428609038	3.2953122916221496
1	Deaths	1	Global	1	Male	39	0-14 years	944	Other cardiomyopathy	1	Number	2006	4975.467424681527	6807.834437946017	3592.331594885494
1	Deaths	1	Global	2	Female	39	0-14 years	944	Other cardiomyopathy	1	Number	2006	4366.628258916696	5499.425466669268	3271.603133416812
1	Deaths	1	Global	3	Both	39	0-14 years	944	Other cardiomyopathy	1	Number	2006	9342.095683598216	11484.481160151356	7265.418526039807
1	Deaths	1	Global	1	Male	39	0-14 years	944	Other cardiomyopathy	3	Rate	2006	0.5180403317234712	0.708824419803687	0.3740297126343476
1	Deaths	1	Global	2	Female	39	0-14 years	944	Other cardiomyopathy	3	Rate	2006	0.48748795188927874	0.6139528025633764	0.3652399554844574
1	Deaths	1	Global	3	Both	39	0-14 years	944	Other cardiomyopathy	3	Rate	2006	0.5032966117249112	0.6187156127581522	0.39141758452968783
1	Deaths	6	China	1	Male	5	1-4 years	944	Other cardiomyopathy	1	Number	2009	70.68617353231335	96.5310527435455	50.667931241190665
1	Deaths	6	China	2	Female	5	1-4 years	944	Other cardiomyopathy	1	Number	2009	52.189865087229535	78.43895142574584	38.870631903762614
1	Deaths	6	China	3	Both	5	1-4 years	944	Other cardiomyopathy	1	Number	2009	122.87603861954277	162.32519378027263	98.68916179054634
1	Deaths	6	China	1	Male	5	1-4 years	944	Other cardiomyopathy	3	Rate	2009	0.23050297438331224	0.3147814298869635	0.16522479960815292
1	Deaths	6	China	2	Female	5	1-4 years	944	Other cardiomyopathy	3	Rate	2009	0.20492073572597969	0.30798638028423136	0.15262347343760116
1	Deaths	6	China	3	Both	5	1-4 years	944	Other cardiomyopathy	3	Rate	2009	0.21889624335017113	0.28917253126631154	0.17580878272138606
1	Deaths	6	China	1	Male	6	5-9 years	944	Other cardiomyopathy	1	Number	2009	44.82649629073015	67.97825052265243	31.744347628599975
1	Deaths	6	China	2	Female	6	5-9 years	944	Other cardiomyopathy	1	Number	2009	32.50869364466758	48.00912779875558	22.079222135322308
1	Deaths	6	China	3	Both	6	5-9 years	944	Other cardiomyopathy	1	Number	2009	77.33518993539757	103.04381791366563	61.428028932099124
1	Deaths	6	China	1	Male	6	5-9 years	944	Other cardiomyopathy	3	Rate	2009	0.11188864078184593	0.16967630047143034	0.07923509983101139
1	Deaths	6	China	2	Female	6	5-9 years	944	Other cardiomyopathy	3	Rate	2009	0.09618431590361182	0.14204585287018562	0.06532636777049368
1	Deaths	6	China	3	Both	6	5-9 years	944	Other cardiomyopathy	3	Rate	2009	0.10470252009393932	0.1395089017648292	0.08316614259261432
1	Deaths	6	China	1	Male	7	10-14 years	944	Other cardiomyopathy	1	Number	2009	63.49047358147085	87.58062288612767	45.35132479304829
1	Deaths	6	China	2	Female	7	10-14 years	944	Other cardiomyopathy	1	Number	2009	38.30248010303417	54.413304570750924	25.18922205064389
1	Deaths	6	China	3	Both	7	10-14 years	944	Other cardiomyopathy	1	Number	2009	101.79295368450474	130.1323740547778	79.32483579545702
1	Deaths	6	China	1	Male	7	10-14 years	944	Other cardiomyopathy	3	Rate	2009	0.14684200297269462	0.20255816913528987	0.10488942662446854
1	Deaths	6	China	2	Female	7	10-14 years	944	Other cardiomyopathy	3	Rate	2009	0.10254636473351889	0.14567951114022673	0.06743853517606312
1	Deaths	6	China	3	Both	7	10-14 years	944	Other cardiomyopathy	3	Rate	2009	0.12631177744125785	0.1614773014687725	0.09843177392823108
1	Deaths	6	China	1	Male	28	<1 year	944	Other cardiomyopathy	1	Number	2009	263.31983923419665	356.7998412245082	202.76768369698885
1	Deaths	6	China	2	Female	28	<1 year	944	Other cardiomyopathy	1	Number	2009	180.10422686574842	253.8361922062483	132.91628311134303
1	Deaths	6	China	3	Both	28	<1 year	944	Other cardiomyopathy	1	Number	2009	443.42406609994475	564.9643953295811	358.6191165718761
1	Deaths	6	China	1	Male	28	<1 year	944	Other cardiomyopathy	3	Rate	2009	3.4656451134045105	4.695968331894065	2.6686968752697062
1	Deaths	6	China	2	Female	28	<1 year	944	Other cardiomyopathy	3	Rate	2009	2.8516695418635036	4.019100220655788	2.104522046830468
1	Deaths	6	China	3	Both	28	<1 year	944	Other cardiomyopathy	3	Rate	2009	3.1869485622692344	4.060475299108131	2.5774439533992326
1	Deaths	6	China	1	Male	39	0-14 years	944	Other cardiomyopathy	1	Number	2009	442.32298263871076	585.1183589277404	341.106097686059
1	Deaths	6	China	2	Female	39	0-14 years	944	Other cardiomyopathy	1	Number	2009	303.1052657006794	419.9817339626189	221.3419030831957
1	Deaths	6	China	3	Both	39	0-14 years	944	Other cardiomyopathy	1	Number	2009	745.4282483393896	949.5555442562727	624.5497918948801
1	Deaths	6	China	1	Male	39	0-14 years	944	Other cardiomyopathy	3	Rate	2009	0.3638577128963895	0.4813221021957002	0.2805960563447327
1	Deaths	6	China	2	Female	39	0-14 years	944	Other cardiomyopathy	3	Rate	2009	0.29446629030475835	0.40801159593795555	0.21503331174149856
1	Deaths	6	China	3	Both	39	0-14 years	944	Other cardiomyopathy	3	Rate	2009	0.3320413847643022	0.4229672520834255	0.2781976376894897
1	Deaths	6	China	1	Male	5	1-4 years	944	Other cardiomyopathy	1	Number	2006	81.35848768650533	113.83716622356762	55.89226204187508
1	Deaths	6	China	2	Female	5	1-4 years	944	Other cardiomyopathy	1	Number	2006	62.99963159411539	92.18578216704523	44.90719626338245
1	Deaths	6	China	3	Both	5	1-4 years	944	Other cardiomyopathy	1	Number	2006	144.3581192806207	185.7701165038971	113.83937711488575
1	Deaths	6	China	1	Male	5	1-4 years	944	Other cardiomyopathy	3	Rate	2006	0.2563238202112363	0.3586494557381774	0.17609125408063817
1	Deaths	6	China	2	Female	5	1-4 years	944	Other cardiomyopathy	3	Rate	2006	0.23754919439431987	0.34759978327297547	0.169329058360248
1	Deaths	6	China	3	Both	5	1-4 years	944	Other cardiomyopathy	3	Rate	2006	0.2477775527188225	0.31885747102418366	0.19539491374038792
1	Deaths	6	China	1	Male	6	5-9 years	944	Other cardiomyopathy	1	Number	2006	41.7757041506926	63.271305600904185	28.679439778488657
1	Deaths	6	China	2	Female	6	5-9 years	944	Other cardiomyopathy	1	Number	2006	31.974748274202238	42.724610407678036	21.862737784661046
1	Deaths	6	China	3	Both	6	5-9 years	944	Other cardiomyopathy	1	Number	2006	73.75045242489487	95.28245897453681	56.07927705670998
1	Deaths	6	China	1	Male	6	5-9 years	944	Other cardiomyopathy	3	Rate	2006	0.10120272235706637	0.15327637209416725	0.06947668364341558
1	Deaths	6	China	2	Female	6	5-9 years	944	Other cardiomyopathy	3	Rate	2006	0.09148049408951087	0.12223609819720331	0.06254979828266087
1	Deaths	6	China	3	Both	6	5-9 years	944	Other cardiomyopathy	3	Rate	2006	0.0967450464045066	0.12499049988085845	0.07356418954456784
1	Deaths	6	China	1	Male	7	10-14 years	944	Other cardiomyopathy	1	Number	2006	61.22002979962317	84.51063126716004	43.659012258410236
1	Deaths	6	China	2	Female	7	10-14 years	944	Other cardiomyopathy	1	Number	2006	38.06847265561802	52.36879989793791	25.697296705132405
1	Deaths	6	China	3	Both	7	10-14 years	944	Other cardiomyopathy	1	Number	2006	99.28850245524139	126.1177822497608	75.81897593797223
1	Deaths	6	China	1	Male	7	10-14 years	944	Other cardiomyopathy	3	Rate	2006	0.12265066731526192	0.16931199403328373	0.0874682192306315
1	Deaths	6	China	2	Female	7	10-14 years	944	Other cardiomyopathy	3	Rate	2006	0.08660002163025991	0.11913110475796536	0.05845746611994045
1	Deaths	6	China	3	Both	7	10-14 years	944	Other cardiomyopathy	3	Rate	2006	0.10576884578869797	0.1343492139787368	0.08076751462190136
1	Deaths	6	China	1	Male	28	<1 year	944	Other cardiomyopathy	1	Number	2006	293.4601383332995	397.45314901603933	220.80327157642813
1	Deaths	6	China	2	Female	28	<1 year	944	Other cardiomyopathy	1	Number	2006	205.6647485394796	292.49933631124816	153.00437773251724
1	Deaths	6	China	3	Both	28	<1 year	944	Other cardiomyopathy	1	Number	2006	499.1248868727801	650.0058803958577	407.0539159407536
1	Deaths	6	China	1	Male	28	<1 year	944	Other cardiomyopathy	3	Rate	2006	3.829011838983463	5.185892781442146	2.8809989177889213
1	Deaths	6	China	2	Female	28	<1 year	944	Other cardiomyopathy	3	Rate	2006	3.2462244760726553	4.616826711974459	2.4150300888643446
1	Deaths	6	China	3	Both	28	<1 year	944	Other cardiomyopathy	3	Rate	2006	3.565272484073965	4.643022499602016	2.9076052190682162
1	Deaths	6	China	1	Male	39	0-14 years	944	Other cardiomyopathy	1	Number	2006	477.8143599701211	642.431810422443	365.0639919754845
1	Deaths	6	China	2	Female	39	0-14 years	944	Other cardiomyopathy	1	Number	2006	338.7076010634154	466.0690650808901	254.56279075355414
1	Deaths	6	China	3	Both	39	0-14 years	944	Other cardiomyopathy	1	Number	2006	816.5219610335361	1026.3293667682253	679.6570579715965
1	Deaths	6	China	1	Male	39	0-14 years	944	Other cardiomyopathy	3	Rate	2006	0.3658665081021717	0.49191548614762004	0.2795325950150643
1	Deaths	6	China	2	Female	39	0-14 years	944	Other cardiomyopathy	3	Rate	2006	0.3030461349600022	0.41699810796611325	0.22776066908534698
1	Deaths	6	China	3	Both	39	0-14 years	944	Other cardiomyopathy	3	Rate	2006	0.3368967016079253	0.42346317053114035	0.28042628610422976
1	Deaths	6	China	1	Male	5	1-4 years	944	Other cardiomyopathy	1	Number	2005	81.9941397203889	120.5547931601854	57.92241803541775
1	Deaths	6	China	2	Female	5	1-4 years	944	Other cardiomyopathy	1	Number	2005	65.42598728480381	97.52174018127835	47.515476811478756
1	Deaths	6	China	3	Both	5	1-4 years	944	Other cardiomyopathy	1	Number	2005	147.42012700519297	196.47759131179285	118.04888730082017
1	Deaths	6	China	1	Male	5	1-4 years	944	Other cardiomyopathy	3	Rate	2005	0.2541922890320913	0.3737352319528973	0.17956688218091457
1	Deaths	6	China	2	Female	5	1-4 years	944	Other cardiomyopathy	3	Rate	2005	0.24186707379202377	0.36051879241920687	0.1756554209292679
1	Deaths	6	China	3	Both	5	1-4 years	944	Other cardiomyopathy	3	Rate	2005	0.24857067331797275	0.33128832647488815	0.1990467108997181
1	Deaths	6	China	1	Male	6	5-9 years	944	Other cardiomyopathy	1	Number	2005	43.27993845304906	66.17720748173923	29.836466678600473
1	Deaths	6	China	2	Female	6	5-9 years	944	Other cardiomyopathy	1	Number	2005	32.54013742443972	45.0871964010789	22.39029198966535
1	Deaths	6	China	3	Both	6	5-9 years	944	Other cardiomyopathy	1	Number	2005	75.82007587748879	100.76756318457802	57.186160853209934
1	Deaths	6	China	1	Male	6	5-9 years	944	Other cardiomyopathy	3	Rate	2005	0.10284170913064077	0.15725015714377982	0.07089735654257874
1	Deaths	6	China	2	Female	6	5-9 years	944	Other cardiomyopathy	3	Rate	2005	0.09118068342324814	0.1263387836340512	0.06273981265151077
1	Deaths	6	China	3	Both	6	5-9 years	944	Other cardiomyopathy	3	Rate	2005	0.09749074001054922	0.1295686424766693	0.07353093590871763
1	Deaths	6	China	1	Male	7	10-14 years	944	Other cardiomyopathy	1	Number	2005	65.60140003766212	92.22018755030615	47.03512120042437
1	Deaths	6	China	2	Female	7	10-14 years	944	Other cardiomyopathy	1	Number	2005	40.7043064136132	57.26756857002016	27.948868407924273
1	Deaths	6	China	3	Both	7	10-14 years	944	Other cardiomyopathy	1	Number	2005	106.30570645127538	137.3041896089156	82.21863030967306
1	Deaths	6	China	1	Male	7	10-14 years	944	Other cardiomyopathy	3	Rate	2005	0.12361441084761084	0.17377287901999997	0.08862949255653782
1	Deaths	6	China	2	Female	7	10-14 years	944	Other cardiomyopathy	3	Rate	2005	0.08637798155527633	0.1215266250060056	0.05930986307196058
1	Deaths	6	China	3	Both	7	10-14 years	944	Other cardiomyopathy	3	Rate	2005	0.10610108655351161	0.1370399030510422	0.0820603738219468
1	Deaths	6	China	1	Male	28	<1 year	944	Other cardiomyopathy	1	Number	2005	291.84510603359024	415.0002181991579	222.78701894187446
1	Deaths	6	China	2	Female	28	<1 year	944	Other cardiomyopathy	1	Number	2005	209.1018683167044	309.12684157915254	161.11917263775018
1	Deaths	6	China	3	Both	28	<1 year	944	Other cardiomyopathy	1	Number	2005	500.9469743502941	685.692910509012	408.75106041344696
1	Deaths	6	China	1	Male	28	<1 year	944	Other cardiomyopathy	3	Rate	2005	3.7592063157632576	5.345546007264032	2.869681044368689
1	Deaths	6	China	2	Female	28	<1 year	944	Other cardiomyopathy	3	Rate	2005	3.2533333818402808	4.809582434763779	2.50678957111454
1	Deaths	6	China	3	Both	28	<1 year	944	Other cardiomyopathy	3	Rate	2005	3.5300856451536573	4.831957920318503	2.880397177122898
1	Deaths	6	China	1	Male	39	0-14 years	944	Other cardiomyopathy	1	Number	2005	482.7205842446903	675.4546935718305	372.93990599857455
1	Deaths	6	China	2	Female	39	0-14 years	944	Other cardiomyopathy	1	Number	2005	347.77229943956115	488.19383507363574	266.2523599984778
1	Deaths	6	China	3	Both	39	0-14 years	944	Other cardiomyopathy	1	Number	2005	830.4928836842513	1087.9248274072258	694.4167766158267
1	Deaths	6	China	1	Male	39	0-14 years	944	Other cardiomyopathy	3	Rate	2005	0.3571115158375852	0.4996941447576174	0.27589694637916695
1	Deaths	6	China	2	Female	39	0-14 years	944	Other cardiomyopathy	3	Rate	2005	0.29905938233040663	0.4198118913148427	0.22895804655366417
1	Deaths	6	China	3	Both	39	0-14 years	944	Other cardiomyopathy	3	Rate	2005	0.3302653175295405	0.43263927437639976	0.27615140566822804
1	Deaths	6	China	1	Male	5	1-4 years	944	Other cardiomyopathy	1	Number	2007	78.4675411851235	107.7153731468446	53.44820274523351
1	Deaths	6	China	2	Female	5	1-4 years	944	Other cardiomyopathy	1	Number	2007	59.277598589019185	85.47631187333448	41.539802368213756
1	Deaths	6	China	3	Both	5	1-4 years	944	Other cardiomyopathy	1	Number	2007	137.74513977414276	176.4942827424618	109.53970878090641
1	Deaths	6	China	1	Male	5	1-4 years	944	Other cardiomyopathy	3	Rate	2007	0.2507151753789838	0.3441662407365436	0.17077476014379375
1	Deaths	6	China	2	Female	5	1-4 years	944	Other cardiomyopathy	3	Rate	2007	0.22739825833888005	0.32790067262994366	0.1593532621954581
1	Deaths	6	China	3	Both	5	1-4 years	944	Other cardiomyopathy	3	Rate	2007	0.24011956783348426	0.3076677040416066	0.19095140181500928
1	Deaths	6	China	1	Male	6	5-9 years	944	Other cardiomyopathy	1	Number	2007	41.63977282886826	62.0281322852	28.727759694701295
1	Deaths	6	China	2	Female	6	5-9 years	944	Other cardiomyopathy	1	Number	2007	30.81464680351959	40.40336201329963	20.71467170497202
1	Deaths	6	China	3	Both	6	5-9 years	944	Other cardiomyopathy	1	Number	2007	72.45441963238787	91.67070805847906	55.34226825439455
1	Deaths	6	China	1	Male	6	5-9 years	944	Other cardiomyopathy	3	Rate	2007	0.10226996608519325	0.15234509110331523	0.07055722954482162
1	Deaths	6	China	2	Female	6	5-9 years	944	Other cardiomyopathy	3	Rate	2007	0.08948817105032424	0.11733455826731616	0.060157044687402454
1	Deaths	6	China	3	Both	6	5-9 years	944	Other cardiomyopathy	3	Rate	2007	0.09641323626272115	0.12198385797934508	0.0736425357017242
1	Deaths	6	China	1	Male	7	10-14 years	944	Other cardiomyopathy	1	Number	2007	59.04721491461967	80.76916326656873	42.01816598408144
1	Deaths	6	China	2	Female	7	10-14 years	944	Other cardiomyopathy	1	Number	2007	35.6686197481271	47.882440808836854	23.400430222271098
1	Deaths	6	China	3	Both	7	10-14 years	944	Other cardiomyopathy	1	Number	2007	94.71583466274686	117.6639142653615	71.16205827105345
1	Deaths	6	China	1	Male	7	10-14 years	944	Other cardiomyopathy	3	Rate	2007	0.12493569537573983	0.17089631733209765	0.0889045959784076
1	Deaths	6	China	2	Female	7	10-14 years	944	Other cardiomyopathy	3	Rate	2007	0.08632368426200722	0.11588305718763679	0.05663273107753292
1	Deaths	6	China	3	Both	7	10-14 years	944	Other cardiomyopathy	3	Rate	2007	0.10692482444363498	0.13283094026434275	0.08033493675870905
1	Deaths	6	China	1	Male	28	<1 year	944	Other cardiomyopathy	1	Number	2007	285.61086414711036	373.28520572735613	215.61374068647353
1	Deaths	6	China	2	Female	28	<1 year	944	Other cardiomyopathy	1	Number	2007	199.12656389725714	279.7468392653419	146.7838108045039
1	Deaths	6	China	3	Both	28	<1 year	944	Other cardiomyopathy	1	Number	2007	484.73742804436773	618.2247418263929	394.6017733884237
1	Deaths	6	China	1	Male	28	<1 year	944	Other cardiomyopathy	3	Rate	2007	3.7548657975898703	4.907501876434228	2.8346283773611862
1	Deaths	6	China	2	Female	28	<1 year	944	Other cardiomyopathy	3	Rate	2007	3.1665599886149045	4.448603595732094	2.334192551576307
1	Deaths	6	China	3	Both	28	<1 year	944	Other cardiomyopathy	3	Rate	2007	3.48861489257546	4.449311970803228	2.8399160940251176
1	Deaths	6	China	1	Male	39	0-14 years	944	Other cardiomyopathy	1	Number	2007	464.76539307572295	606.9733917920047	356.03029754201447
1	Deaths	6	China	2	Female	39	0-14 years	944	Other cardiomyopathy	1	Number	2007	324.8874290379234	440.43318766241487	239.46804626234334
1	Deaths	6	China	3	Both	39	0-14 years	944	Other cardiomyopathy	1	Number	2007	789.6528221136456	985.0043816470663	655.9401831878484
1	Deaths	6	China	1	Male	39	0-14 years	944	Other cardiomyopathy	3	Rate	2007	0.36629869035226686	0.47837804149041013	0.28060056462534433
1	Deaths	6	China	2	Female	39	0-14 years	944	Other cardiomyopathy	3	Rate	2007	0.3005153069350797	0.4073931545049612	0.22150384099740555
1	Deaths	6	China	3	Both	39	0-14 years	944	Other cardiomyopathy	3	Rate	2007	0.3360344276181397	0.41916570715490303	0.2791334088052481
1	Deaths	6	China	1	Male	5	1-4 years	944	Other cardiomyopathy	1	Number	2010	66.44901065551817	91.2983296584745	48.785476285610194
1	Deaths	6	China	2	Female	5	1-4 years	944	Other cardiomyopathy	1	Number	2010	49.114536027968526	71.63269417480198	36.94378967988894
1	Deaths	6	China	3	Both	5	1-4 years	944	Other cardiomyopathy	1	Number	2010	115.56354668348655	154.29317207005738	94.05759457451644
1	Deaths	6	China	1	Male	5	1-4 years	944	Other cardiomyopathy	3	Rate	2010	0.21786189208163684	0.29933367926880433	0.15994965259583158
1	Deaths	6	China	2	Female	5	1-4 years	944	Other cardiomyopathy	3	Rate	2010	0.19374230638955084	0.2825697747489747	0.14573231467108322
1	Deaths	6	China	3	Both	5	1-4 years	944	Other cardiomyopathy	3	Rate	2010	0.20691414531229085	0.27625874025688807	0.16840818190548829
1	Deaths	6	China	1	Male	6	5-9 years	944	Other cardiomyopathy	1	Number	2010	42.022911062655034	62.22201845621164	30.0191101746021
1	Deaths	6	China	2	Female	6	5-9 years	944	Other cardiomyopathy	1	Number	2010	31.156564593810906	45.672012946788	21.14925635961705
1	Deaths	6	China	3	Both	6	5-9 years	944	Other cardiomyopathy	1	Number	2010	73.1794756564659	97.58346370217717	58.626793658210225
1	Deaths	6	China	1	Male	6	5-9 years	944	Other cardiomyopathy	3	Rate	2010	0.10558025978786846	0.1563294095294244	0.07542136826526867
1	Deaths	6	China	2	Female	6	5-9 years	944	Other cardiomyopathy	3	Rate	2010	0.09296382776393664	0.13627449626012003	0.06310438429856079
1	Deaths	6	China	3	Both	6	5-9 years	944	Other cardiomyopathy	3	Rate	2010	0.09981299471751703	0.13309876382206373	0.07996389415499801
1	Deaths	6	China	1	Male	7	10-14 years	944	Other cardiomyopathy	1	Number	2010	62.3710099698784	88.56535535910223	44.839333285186044
1	Deaths	6	China	2	Female	7	10-14 years	944	Other cardiomyopathy	1	Number	2010	37.691864633826654	55.985189893525806	24.860836184318963
1	Deaths	6	China	3	Both	7	10-14 years	944	Other cardiomyopathy	1	Number	2010	100.06287460370504	130.31349430817326	78.03709316180178
1	Deaths	6	China	1	Male	7	10-14 years	944	Other cardiomyopathy	3	Rate	2010	0.1489406485590848	0.21149218961535154	0.10707537658405486
1	Deaths	6	China	2	Female	7	10-14 years	944	Other cardiomyopathy	3	Rate	2010	0.10461320832587043	0.15538605984058	0.06900088016795614
1	Deaths	6	China	3	Both	7	10-14 years	944	Other cardiomyopathy	3	Rate	2010	0.12844026559846172	0.16726982795860684	0.10016806944563424
1	Deaths	6	China	1	Male	28	<1 year	944	Other cardiomyopathy	1	Number	2010	244.07313009868335	329.01230901655447	189.15111905944042
1	Deaths	6	China	2	Female	28	<1 year	944	Other cardiomyopathy	1	Number	2010	167.4121351494017	228.64563424749088	124.62136285093145
1	Deaths	6	China	3	Both	28	<1 year	944	Other cardiomyopathy	1	Number	2010	411.48526524808534	523.2674497218468	337.7600403317731
1	Deaths	6	China	1	Male	28	<1 year	944	Other cardiomyopathy	3	Rate	2010	3.2404600114028006	4.368163059146988	2.511282733893669
1	Deaths	6	China	2	Female	28	<1 year	944	Other cardiomyopathy	3	Rate	2010	2.6599088644060696	3.632810422015708	1.980032495528102
1	Deaths	6	China	3	Both	28	<1 year	944	Other cardiomyopathy	3	Rate	2010	2.976179298743994	3.784674405363705	2.4429415215446446
1	Deaths	6	China	1	Male	39	0-14 years	944	Other cardiomyopathy	1	Number	2010	414.91606178673504	554.6622659087252	327.4699169367264
1	Deaths	6	China	2	Female	39	0-14 years	944	Other cardiomyopathy	1	Number	2010	285.37510040500814	394.2080492484915	211.32843563695303
1	Deaths	6	China	3	Both	39	0-14 years	944	Other cardiomyopathy	1	Number	2010	700.2911621917428	893.5340845312279	586.5082836382045
1	Deaths	6	China	1	Male	39	0-14 years	944	Other cardiomyopathy	3	Rate	2010	0.34659852888715953	0.4633349804905738	0.27355072969772976
1	Deaths	6	China	2	Female	39	0-14 years	944	Other cardiomyopathy	3	Rate	2010	0.2820224035247109	0.3895767408581389	0.20884566756828649
1	Deaths	6	China	3	Both	39	0-14 years	944	Other cardiomyopathy	3	Rate	2010	0.3170177637230857	0.4044977183517341	0.26550891189619097
1	Deaths	1	Global	1	Male	5	1-4 years	944	Other cardiomyopathy	1	Number	2008	1070.1091308105267	1608.5777060277444	683.3903031357953
1	Deaths	1	Global	2	Female	5	1-4 years	944	Other cardiomyopathy	1	Number	2008	898.6224885519675	1289.317666007616	621.3639595361132
1	Deaths	1	Global	3	Both	5	1-4 years	944	Other cardiomyopathy	1	Number	2008	1968.7316193624952	2695.45581454581	1415.6761793319308
1	Deaths	1	Global	1	Male	5	1-4 years	944	Other cardiomyopathy	3	Rate	2008	0.40490597644400234	0.608650751584457	0.25857999900811607
1	Deaths	1	Global	2	Female	5	1-4 years	944	Other cardiomyopathy	3	Rate	2008	0.3639771385394007	0.522223915737906	0.2516766260188993
1	Deaths	1	Global	3	Both	5	1-4 years	944	Other cardiomyopathy	3	Rate	2008	0.38513799005064064	0.5273052073093866	0.27694515235500905
1	Deaths	1	Global	1	Male	6	5-9 years	944	Other cardiomyopathy	1	Number	2008	499.0997414035106	696.8072345262838	358.590607672901
1	Deaths	1	Global	2	Female	6	5-9 years	944	Other cardiomyopathy	1	Number	2008	358.9531724015636	457.65191906859707	272.87786693795846
1	Deaths	1	Global	3	Both	6	5-9 years	944	Other cardiomyopathy	1	Number	2008	858.0529138050745	1101.7396780783827	668.6560049452762
1	Deaths	1	Global	1	Male	6	5-9 years	944	Other cardiomyopathy	3	Rate	2008	0.15698991186055333	0.21917804650521033	0.11279330206480243
1	Deaths	1	Global	2	Female	6	5-9 years	944	Other cardiomyopathy	3	Rate	2008	0.12104228723033868	0.15432440579587875	0.09201690829954812
1	Deaths	1	Global	3	Both	6	5-9 years	944	Other cardiomyopathy	3	Rate	2008	0.1396410884193194	0.1792991146890577	0.10881829174684651
1	Deaths	1	Global	1	Male	7	10-14 years	944	Other cardiomyopathy	1	Number	2008	489.52378640780887	612.2399840516313	377.0124049927842
1	Deaths	1	Global	2	Female	7	10-14 years	944	Other cardiomyopathy	1	Number	2008	434.2948052497455	537.8861816813312	336.25793695417
1	Deaths	1	Global	3	Both	7	10-14 years	944	Other cardiomyopathy	1	Number	2008	923.8185916575536	1077.719975884453	758.5471369833505
1	Deaths	1	Global	1	Male	7	10-14 years	944	Other cardiomyopathy	3	Rate	2008	0.15543000697321196	0.19439395517166713	0.11970621727500426
1	Deaths	1	Global	2	Female	7	10-14 years	944	Other cardiomyopathy	3	Rate	2008	0.147817029361416	0.18307549744917387	0.11444909941112592
1	Deaths	1	Global	3	Both	7	10-14 years	944	Other cardiomyopathy	3	Rate	2008	0.15175571987143985	0.1770371068920869	0.12460657088832304
1	Deaths	1	Global	1	Male	28	<1 year	944	Other cardiomyopathy	1	Number	2008	2861.486309634586	3666.116966535184	2162.5392606504342
1	Deaths	1	Global	2	Female	28	<1 year	944	Other cardiomyopathy	1	Number	2008	2587.465305571701	3171.4120250001406	1922.7811847012529
1	Deaths	1	Global	3	Both	28	<1 year	944	Other cardiomyopathy	1	Number	2008	5448.951615206286	6560.431863796475	4268.0502676906935
1	Deaths	1	Global	1	Male	28	<1 year	944	Other cardiomyopathy	3	Rate	2008	4.161570363324425	5.331775890398006	3.145064600290751
1	Deaths	1	Global	2	Female	28	<1 year	944	Other cardiomyopathy	3	Rate	2008	4.03415381383864	4.944593416714897	2.9978353845891923
1	Deaths	1	Global	3	Both	28	<1 year	944	Other cardiomyopathy	3	Rate	2008	4.100077176252575	4.936413249852977	3.211505024346749
1	Deaths	1	Global	1	Male	39	0-14 years	944	Other cardiomyopathy	1	Number	2008	4920.21896825643	6452.923871297208	3618.548692137802
1	Deaths	1	Global	2	Female	39	0-14 years	944	Other cardiomyopathy	1	Number	2008	4279.335771774979	5279.330908128342	3206.917586866529
1	Deaths	1	Global	3	Both	39	0-14 years	944	Other cardiomyopathy	1	Number	2008	9199.554740031415	11207.005265164049	7152.3554849070815
1	Deaths	1	Global	1	Male	39	0-14 years	944	Other cardiomyopathy	3	Rate	2008	0.5093858339603989	0.668065390762174	0.374625083794616
1	Deaths	1	Global	2	Female	39	0-14 years	944	Other cardiomyopathy	3	Rate	2008	0.47475045702429713	0.5856901386302861	0.355776146393076
1	Deaths	1	Global	3	Both	39	0-14 years	944	Other cardiomyopathy	3	Rate	2008	0.49266656914967	0.6001721812040438	0.38303228119885724
1	Deaths	1	Global	1	Male	5	1-4 years	944	Other cardiomyopathy	1	Number	2009	1062.661516051689	1600.129798752271	684.4138497800037
1	Deaths	1	Global	2	Female	5	1-4 years	944	Other cardiomyopathy	1	Number	2009	886.6881030486361	1272.4374768817972	609.2258134673262
1	Deaths	1	Global	3	Both	5	1-4 years	944	Other cardiomyopathy	1	Number	2009	1949.349619100327	2652.2973425852574	1419.4297811754836
1	Deaths	1	Global	1	Male	5	1-4 years	944	Other cardiomyopathy	3	Rate	2009	0.39949879131794064	0.6015555385203745	0.25729971549573866
1	Deaths	1	Global	2	Female	5	1-4 years	944	Other cardiomyopathy	3	Rate	2009	0.3567209609038782	0.5119106908988076	0.24509589881752444
1	Deaths	1	Global	3	Both	5	1-4 years	944	Other cardiomyopathy	3	Rate	2009	0.378834487537134	0.5154445845574486	0.27585044184877205
1	Deaths	1	Global	1	Male	6	5-9 years	944	Other cardiomyopathy	1	Number	2009	499.6453989792701	699.803360385328	362.32501116267616
1	Deaths	1	Global	2	Female	6	5-9 years	944	Other cardiomyopathy	1	Number	2009	357.56728498637744	454.33886984103873	272.6276199888592
1	Deaths	1	Global	3	Both	6	5-9 years	944	Other cardiomyopathy	1	Number	2009	857.2126839656474	1102.222583900975	673.387177237218
1	Deaths	1	Global	1	Male	6	5-9 years	944	Other cardiomyopathy	3	Rate	2009	0.15626518811715187	0.2188650270352343	0.11331793737028655
1	Deaths	1	Global	2	Female	6	5-9 years	944	Other cardiomyopathy	3	Rate	2009	0.11982391811242107	0.15225292083753286	0.09135989500262535
1	Deaths	1	Global	3	Both	6	5-9 years	944	Other cardiomyopathy	3	Rate	2009	0.13867331537793548	0.17830914410513787	0.10893543008308605
1	Deaths	1	Global	1	Male	7	10-14 years	944	Other cardiomyopathy	1	Number	2009	494.2913943266675	620.0347151771829	380.3023288232328
1	Deaths	1	Global	2	Female	7	10-14 years	944	Other cardiomyopathy	1	Number	2009	435.8473920064552	540.9073135378532	340.80212452922734
1	Deaths	1	Global	3	Both	7	10-14 years	944	Other cardiomyopathy	1	Number	2009	930.1387863331223	1085.4504025822907	764.7431102950081
1	Deaths	1	Global	1	Male	7	10-14 years	944	Other cardiomyopathy	3	Rate	2009	0.15702073308601708	0.19696540670817073	0.12081001439947933
1	Deaths	1	Global	2	Female	7	10-14 years	944	Other cardiomyopathy	3	Rate	2009	0.14834863694446518	0.18410770409162974	0.11599824059734186
1	Deaths	1	Global	3	Both	7	10-14 years	944	Other cardiomyopathy	3	Rate	2009	0.15283426341892706	0.1783540426374916	0.12565753808354535
1	Deaths	1	Global	1	Male	28	<1 year	944	Other cardiomyopathy	1	Number	2009	2818.4574814171665	3598.1230471126737	2122.8318066982615
1	Deaths	1	Global	2	Female	28	<1 year	944	Other cardiomyopathy	1	Number	2009	2530.7465650219556	3086.606535599662	1887.6703872414914
1	Deaths	1	Global	3	Both	28	<1 year	944	Other cardiomyopathy	1	Number	2009	5349.204046439122	6487.811369630809	4220.847663328108
1	Deaths	1	Global	1	Male	28	<1 year	944	Other cardiomyopathy	3	Rate	2009	4.088648331976119	5.21968484244258	3.079525869291632
1	Deaths	1	Global	2	Female	28	<1 year	944	Other cardiomyopathy	3	Rate	2009	3.9339571893531295	4.798022109069336	2.93431772017568
1	Deaths	1	Global	3	Both	28	<1 year	944	Other cardiomyopathy	3	Rate	2009	4.013974250098028	4.868370611984223	3.1672700624429773
1	Deaths	1	Global	1	Male	39	0-14 years	944	Other cardiomyopathy	1	Number	2009	4875.055790774788	6304.6089190371085	3571.3720018332756
1	Deaths	1	Global	2	Female	39	0-14 years	944	Other cardiomyopathy	1	Number	2009	4210.849345063423	5198.88134281967	3174.7939617937395
1	Deaths	1	Global	3	Both	39	0-14 years	944	Other cardiomyopathy	1	Number	2009	9085.905135838211	11062.29047611525	7074.668385790463
1	Deaths	1	Global	1	Male	39	0-14 years	944	Other cardiomyopathy	3	Rate	2009	0.502858819039633	0.6503162900274985	0.36838468814890596
1	Deaths	1	Global	2	Female	39	0-14 years	944	Other cardiomyopathy	3	Rate	2009	0.46523215614237257	0.5743940422575046	0.3507644465800376
1	Deaths	1	Global	3	Both	39	0-14 years	944	Other cardiomyopathy	3	Rate	2009	0.48469141759512296	0.5901225219233674	0.3774011502055853
1	Deaths	6	China	1	Male	5	1-4 years	944	Other cardiomyopathy	1	Number	2011	62.383939865876485	87.00222752079726	46.23255906397199
1	Deaths	6	China	2	Female	5	1-4 years	944	Other cardiomyopathy	1	Number	2011	46.204472669209885	65.99968936836262	34.84759137755761
1	Deaths	6	China	3	Both	5	1-4 years	944	Other cardiomyopathy	1	Number	2011	108.58841253508646	144.8885716275527	88.01229152313715
1	Deaths	6	China	1	Male	5	1-4 years	944	Other cardiomyopathy	3	Rate	2011	0.20543789552170946	0.2865089086390043	0.15224943565773127
1	Deaths	6	China	2	Female	5	1-4 years	944	Other cardiomyopathy	3	Rate	2011	0.1826156390891789	0.2608530031276067	0.13772941887446202
1	Deaths	6	China	3	Both	5	1-4 years	944	Other cardiomyopathy	3	Rate	2011	0.1950649887598782	0.2602735129480905	0.1581026580634894
1	Deaths	6	China	1	Male	6	5-9 years	944	Other cardiomyopathy	1	Number	2011	40.641194784591306	59.20186953925542	29.00364407267359
1	Deaths	6	China	2	Female	6	5-9 years	944	Other cardiomyopathy	1	Number	2011	29.292918330016114	42.033548578323696	19.798147186798307
1	Deaths	6	China	3	Both	6	5-9 years	944	Other cardiomyopathy	1	Number	2011	69.93411311460753	92.94213335409005	55.70224316823466
1	Deaths	6	China	1	Male	6	5-9 years	944	Other cardiomyopathy	3	Rate	2011	0.10307748772667664	0.1501525733476362	0.07356138966326344
1	Deaths	6	China	2	Female	6	5-9 years	944	Other cardiomyopathy	3	Rate	2011	0.08846330804617146	0.1269394436657316	0.05978952228650193
1	Deaths	6	China	3	Both	6	5-9 years	944	Other cardiomyopathy	3	Rate	2011	0.09640648547810513	0.1281238015390465	0.07678738255100041
1	Deaths	6	China	1	Male	7	10-14 years	944	Other cardiomyopathy	1	Number	2011	58.13306394820757	80.64764120027327	42.449523754385154
1	Deaths	6	China	2	Female	7	10-14 years	944	Other cardiomyopathy	1	Number	2011	35.4594351683933	52.58262113367216	23.059005670920847
1	Deaths	6	China	3	Both	7	10-14 years	944	Other cardiomyopathy	1	Number	2011	93.59249911660076	122.56459362584478	74.04112052076259
1	Deaths	6	China	1	Male	7	10-14 years	944	Other cardiomyopathy	3	Rate	2011	0.14170989024095107	0.19659325702950028	0.10347841561170722
1	Deaths	6	China	2	Female	7	10-14 years	944	Other cardiomyopathy	3	Rate	2011	0.10071150818223697	0.14934459766205122	0.0654919410665395
1	Deaths	6	China	3	Both	7	10-14 years	944	Other cardiomyopathy	3	Rate	2011	0.1227740352863622	0.16077944156540877	0.09712666323967739
1	Deaths	6	China	1	Male	28	<1 year	944	Other cardiomyopathy	1	Number	2011	230.45907957760954	310.647064413105	180.46151165094167
1	Deaths	6	China	2	Female	28	<1 year	944	Other cardiomyopathy	1	Number	2011	157.32748093435464	212.53462316470558	116.84322048863748
1	Deaths	6	China	3	Both	28	<1 year	944	Other cardiomyopathy	1	Number	2011	387.786560511964	493.9616694898355	319.18441332019404
1	Deaths	6	China	1	Male	28	<1 year	944	Other cardiomyopathy	3	Rate	2011	3.043056785525013	4.101885067832098	2.3828726061129912
1	Deaths	6	China	2	Female	28	<1 year	944	Other cardiomyopathy	3	Rate	2011	2.472973722341358	3.3407548068054775	1.8366162871615839
1	Deaths	6	China	3	Both	28	<1 year	944	Other cardiomyopathy	3	Rate	2011	2.7827942976140227	3.544717267358239	2.290498577624924
1	Deaths	6	China	1	Male	39	0-14 years	944	Other cardiomyopathy	1	Number	2011	391.61727817628446	524.4268176063403	314.2069157604185
1	Deaths	6	China	2	Female	39	0-14 years	944	Other cardiomyopathy	1	Number	2011	268.2843071019733	369.15918221669955	202.47779406668354
1	Deaths	6	China	3	Both	39	0-14 years	944	Other cardiomyopathy	1	Number	2011	659.901585278258	840.7096635819196	552.3222012083128
1	Deaths	6	China	1	Male	39	0-14 years	944	Other cardiomyopathy	3	Rate	2011	0.3307857811017166	0.44296547716291756	0.2653998836348214
1	Deaths	6	China	2	Female	39	0-14 years	944	Other cardiomyopathy	3	Rate	2011	0.2683236063074236	0.36921325791983106	0.20250745370840487
1	Deaths	6	China	3	Both	39	0-14 years	944	Other cardiomyopathy	3	Rate	2011	0.3021868453376599	0.38498377144461715	0.2529233257148704
1	Deaths	1	Global	1	Male	5	1-4 years	944	Other cardiomyopathy	1	Number	2013	1053.9140820823823	1547.7617689135714	700.8643382928229
1	Deaths	1	Global	2	Female	5	1-4 years	944	Other cardiomyopathy	1	Number	2013	848.9286432783501	1193.4996397357208	586.4226253092115
1	Deaths	1	Global	3	Both	5	1-4 years	944	Other cardiomyopathy	1	Number	2013	1902.8427253607317	2552.7005154313724	1379.1072492679814
1	Deaths	1	Global	1	Male	5	1-4 years	944	Other cardiomyopathy	3	Rate	2013	0.38918393282170455	0.571549448420575	0.25881155227790287
1	Deaths	1	Global	2	Female	5	1-4 years	944	Other cardiomyopathy	3	Rate	2013	0.33490889110067007	0.47084480425745157	0.23134824430026393
1	Deaths	1	Global	3	Both	5	1-4 years	944	Other cardiomyopathy	3	Rate	2013	0.3629429472110737	0.48689502083901864	0.2630470941704277
1	Deaths	1	Global	1	Male	6	5-9 years	944	Other cardiomyopathy	1	Number	2013	492.2085142025094	669.1307551413163	356.12371919635217
1	Deaths	1	Global	2	Female	6	5-9 years	944	Other cardiomyopathy	1	Number	2013	336.2850315311717	421.91978104657215	253.06934667231525
1	Deaths	1	Global	3	Both	6	5-9 years	944	Other cardiomyopathy	1	Number	2013	828.4935457336804	1031.6226519450888	651.6383638543148
1	Deaths	1	Global	1	Male	6	5-9 years	944	Other cardiomyopathy	3	Rate	2013	0.14978583640204762	0.20362571334948448	0.10837335723227037
1	Deaths	1	Global	2	Female	6	5-9 years	944	Other cardiomyopathy	3	Rate	2013	0.10944765813044814	0.13731842819230053	0.08236419923828804
1	Deaths	1	Global	3	Both	6	5-9 years	944	Other cardiomyopathy	3	Rate	2013	0.13029400490534185	0.16223934098842435	0.10248066821251461
1	Deaths	1	Global	1	Male	7	10-14 years	944	Other cardiomyopathy	1	Number	2013	473.6372662040263	576.2735519340001	364.77690998172227
1	Deaths	1	Global	2	Female	7	10-14 years	944	Other cardiomyopathy	1	Number	2013	410.8359388196028	506.4747753096816	321.7968348316297
1	Deaths	1	Global	3	Both	7	10-14 years	944	Other cardiomyopathy	1	Number	2013	884.4732050236299	1043.826373817277	726.3387349567547
1	Deaths	1	Global	1	Male	7	10-14 years	944	Other cardiomyopathy	3	Rate	2013	0.1486223563422353	0.18082853545828634	0.11446312984453698
1	Deaths	1	Global	2	Female	7	10-14 years	944	Other cardiomyopathy	3	Rate	2013	0.1377852472029463	0.16986038835502992	0.10792350971970543
1	Deaths	1	Global	3	Both	7	10-14 years	944	Other cardiomyopathy	3	Rate	2013	0.1433839985120333	0.1692171095519385	0.1177484535435861
1	Deaths	1	Global	1	Male	28	<1 year	944	Other cardiomyopathy	1	Number	2013	2571.308668893853	3306.1667903745706	1951.863294533373
1	Deaths	1	Global	2	Female	28	<1 year	944	Other cardiomyopathy	1	Number	2013	2315.877382689719	2850.1610147066644	1730.9613814310583
1	Deaths	1	Global	3	Both	28	<1 year	944	Other cardiomyopathy	1	Number	2013	4887.186051583572	5916.309860643916	3858.91616743041
1	Deaths	1	Global	1	Male	28	<1 year	944	Other cardiomyopathy	3	Rate	2013	3.6942982837894287	4.750097274341121	2.804317235973155
1	Deaths	1	Global	2	Female	28	<1 year	944	Other cardiomyopathy	3	Rate	2013	3.5612968541503305	4.382904523083159	2.6618280261395224
1	Deaths	1	Global	3	Both	28	<1 year	944	Other cardiomyopathy	3	Rate	2013	3.6300564105871684	4.394458960630643	2.8662881305613994
1	Deaths	1	Global	1	Male	39	0-14 years	944	Other cardiomyopathy	1	Number	2013	4591.068531382773	6007.678698699588	3468.9401658945394
1	Deaths	1	Global	2	Female	39	0-14 years	944	Other cardiomyopathy	1	Number	2013	3911.9269963188394	4773.247707198944	2958.4752221176495
1	Deaths	1	Global	3	Both	39	0-14 years	944	Other cardiomyopathy	1	Number	2013	8502.995527701612	10233.862487117267	6736.943625693981
1	Deaths	1	Global	1	Male	39	0-14 years	944	Other cardiomyopathy	3	Rate	2013	0.4648259000057658	0.6082515734583105	0.35121523968896856
1	Deaths	1	Global	2	Female	39	0-14 years	944	Other cardiomyopathy	3	Rate	2013	0.42339749026508283	0.5166203514389084	0.3202030572745258
1	Deaths	1	Global	3	Both	39	0-14 years	944	Other cardiomyopathy	3	Rate	2013	0.44480258071327533	0.535346447037938	0.35241814500148555
1	Deaths	1	Global	1	Male	5	1-4 years	944	Other cardiomyopathy	1	Number	2012	1057.8566424859625	1552.3630433214448	704.1745952406054
1	Deaths	1	Global	2	Female	5	1-4 years	944	Other cardiomyopathy	1	Number	2012	859.6555250846226	1192.5940681345648	596.8270947975651
1	Deaths	1	Global	3	Both	5	1-4 years	944	Other cardiomyopathy	1	Number	2012	1917.512167570581	2517.3701898445743	1396.0070490532585
1	Deaths	1	Global	1	Male	5	1-4 years	944	Other cardiomyopathy	3	Rate	2012	0.3920358666476552	0.5752972251610089	0.2609632407919361
1	Deaths	1	Global	2	Female	5	1-4 years	944	Other cardiomyopathy	3	Rate	2012	0.3404657654955055	0.4723257636166126	0.23637281186404235
1	Deaths	1	Global	3	Both	5	1-4 years	944	Other cardiomyopathy	3	Rate	2012	0.3671069464859753	0.48194952772556116	0.2672649976975822
1	Deaths	1	Global	1	Male	6	5-9 years	944	Other cardiomyopathy	1	Number	2012	494.01023837255315	670.7436021891298	358.93738652779126
1	Deaths	1	Global	2	Female	6	5-9 years	944	Other cardiomyopathy	1	Number	2012	341.17496450728333	427.2011410048448	256.3380710165157
1	Deaths	1	Global	3	Both	6	5-9 years	944	Other cardiomyopathy	1	Number	2012	835.1852028798364	1044.3974353550645	660.8375487689012
1	Deaths	1	Global	1	Male	6	5-9 years	944	Other cardiomyopathy	3	Rate	2012	0.15143202706790335	0.2056072029133287	0.11002730674453759
1	Deaths	1	Global	2	Female	6	5-9 years	944	Other cardiomyopathy	3	Rate	2012	0.11189950302372831	0.14011460494661018	0.08407446541171076
1	Deaths	1	Global	3	Both	6	5-9 years	944	Other cardiomyopathy	3	Rate	2012	0.13233385838115388	0.16548322674701715	0.10470873081825284
1	Deaths	1	Global	1	Male	7	10-14 years	944	Other cardiomyopathy	1	Number	2012	479.0359606405855	588.289614714431	370.447803067123
1	Deaths	1	Global	2	Female	7	10-14 years	944	Other cardiomyopathy	1	Number	2012	414.1218280256355	511.3441139859076	323.4494808257364
1	Deaths	1	Global	3	Both	7	10-14 years	944	Other cardiomyopathy	1	Number	2012	893.15778866622	1045.5059621514504	736.4796013886103
1	Deaths	1	Global	1	Male	7	10-14 years	944	Other cardiomyopathy	3	Rate	2012	0.1510315637449421	0.18547730806350343	0.11679563869962592
1	Deaths	1	Global	2	Female	7	10-14 years	944	Other cardiomyopathy	3	Rate	2012	0.13963810138335617	0.17242056901701538	0.10906421332889076
1	Deaths	1	Global	3	Both	7	10-14 years	944	Other cardiomyopathy	3	Rate	2012	0.14552611584163405	0.17034887193715095	0.1199978516077545
1	Deaths	1	Global	1	Male	28	<1 year	944	Other cardiomyopathy	1	Number	2012	2641.628632757007	3410.6437906869864	2013.4187709491257
1	Deaths	1	Global	2	Female	28	<1 year	944	Other cardiomyopathy	1	Number	2012	2368.023278081193	2887.1563453884355	1771.192109991187
1	Deaths	1	Global	3	Both	28	<1 year	944	Other cardiomyopathy	1	Number	2012	5009.65191083819	6003.119070416667	3968.6782662785504
1	Deaths	1	Global	1	Male	28	<1 year	944	Other cardiomyopathy	3	Rate	2012	3.805020853484243	4.912715809650409	2.9001428570458567
1	Deaths	1	Global	2	Female	28	<1 year	944	Other cardiomyopathy	3	Rate	2012	3.651159811070976	4.451590199359262	2.730929847499627
1	Deaths	1	Global	3	Both	28	<1 year	944	Other cardiomyopathy	3	Rate	2012	3.73070740182276	4.470546287172997	2.95549025101451
1	Deaths	1	Global	1	Male	39	0-14 years	944	Other cardiomyopathy	1	Number	2012	4672.531474256104	6102.277601296896	3535.6456533510554
1	Deaths	1	Global	2	Female	39	0-14 years	944	Other cardiomyopathy	1	Number	2012	3982.9755956987315	4852.234677859105	3014.4882122409836
1	Deaths	1	Global	3	Both	39	0-14 years	944	Other cardiomyopathy	1	Number	2012	8655.507069954841	10385.166841147115	6857.154503081017
1	Deaths	1	Global	1	Male	39	0-14 years	944	Other cardiomyopathy	3	Rate	2012	0.4754966895476366	0.6209937405674336	0.35980234972083763
1	Deaths	1	Global	2	Female	39	0-14 years	944	Other cardiomyopathy	3	Rate	2012	0.43349155773359627	0.5280983321277718	0.32808516133141524
1	Deaths	1	Global	3	Both	39	0-14 years	944	Other cardiomyopathy	3	Rate	2012	0.45519937889590334	0.546163437637301	0.36062271633174364
1	Deaths	1	Global	1	Male	5	1-4 years	944	Other cardiomyopathy	1	Number	2017	977.2554418839703	1479.8139687806988	654.9909757304044
1	Deaths	1	Global	2	Female	5	1-4 years	944	Other cardiomyopathy	1	Number	2017	754.6043180918355	1051.61650311328	535.1460839475578
1	Deaths	1	Global	3	Both	5	1-4 years	944	Other cardiomyopathy	1	Number	2017	1731.859759975805	2438.7573685770553	1264.3004726356144
1	Deaths	1	Global	1	Male	5	1-4 years	944	Other cardiomyopathy	3	Rate	2017	0.35626278638265996	0.539472716395872	0.2387798522967104
1	Deaths	1	Global	2	Female	5	1-4 years	944	Other cardiomyopathy	3	Rate	2017	0.2937954533454379	0.4094333147456355	0.20835222191277514
1	Deaths	1	Global	3	Both	5	1-4 years	944	Other cardiomyopathy	3	Rate	2017	0.3260558643593526	0.4591429168521362	0.23802884791370296
1	Deaths	1	Global	1	Male	6	5-9 years	944	Other cardiomyopathy	1	Number	2017	492.7699358405571	666.1497079989653	361.47960664496446
1	Deaths	1	Global	2	Female	6	5-9 years	944	Other cardiomyopathy	1	Number	2017	326.2319109285049	416.1791509837728	248.09741779188926
1	Deaths	1	Global	3	Both	6	5-9 years	944	Other cardiomyopathy	1	Number	2017	819.001846769062	1021.80876910298	649.0284260637904
1	Deaths	1	Global	1	Male	6	5-9 years	944	Other cardiomyopathy	3	Rate	2017	0.14678302125250703	0.19842823117805108	0.10767513382083387
1	Deaths	1	Global	2	Female	6	5-9 years	944	Other cardiomyopathy	3	Rate	2017	0.1037377898933307	0.1323399210085276	0.07889196898832275
1	Deaths	1	Global	3	Both	6	5-9 years	944	Other cardiomyopathy	3	Rate	2017	0.12596335210887316	0.15715527172278285	0.09982125984630837
1	Deaths	1	Global	1	Male	7	10-14 years	944	Other cardiomyopathy	1	Number	2017	453.3420738876792	566.1019739423593	347.8437231471986
1	Deaths	1	Global	2	Female	7	10-14 years	944	Other cardiomyopathy	1	Number	2017	404.8618494609552	508.88503172743594	319.78955566049586
1	Deaths	1	Global	3	Both	7	10-14 years	944	Other cardiomyopathy	1	Number	2017	858.2039233486342	1024.8266025774942	701.7454609660931
1	Deaths	1	Global	1	Male	7	10-14 years	944	Other cardiomyopathy	3	Rate	2017	0.13872345796155566	0.17322818222162992	0.10644078033921223
1	Deaths	1	Global	2	Female	7	10-14 years	944	Other cardiomyopathy	3	Rate	2017	0.13214428844365408	0.1660967821660203	0.10437724211538471
1	Deaths	1	Global	3	Both	7	10-14 years	944	Other cardiomyopathy	3	Rate	2017	0.13553994699466063	0.16185540477381788	0.11082976900403767
1	Deaths	1	Global	1	Male	28	<1 year	944	Other cardiomyopathy	1	Number	2017	2235.3533242401613	3045.6594792645374	1654.597598468502
1	Deaths	1	Global	2	Female	28	<1 year	944	Other cardiomyopathy	1	Number	2017	2012.513548546701	2579.4553580670913	1490.076657347604
1	Deaths	1	Global	3	Both	28	<1 year	944	Other cardiomyopathy	1	Number	2017	4247.866872786859	5427.880188347741	3303.1806940140136
1	Deaths	1	Global	1	Male	28	<1 year	944	Other cardiomyopathy	3	Rate	2017	3.206455718167705	4.368782396491631	2.3734028412171897
1	Deaths	1	Global	2	Female	28	<1 year	944	Other cardiomyopathy	3	Rate	2017	3.0916113261689366	3.962543957085973	2.2890468856930064
1	Deaths	1	Global	3	Both	28	<1 year	944	Other cardiomyopathy	3	Rate	2017	3.1510006415070895	4.026315905772858	2.450247335322797
1	Deaths	1	Global	1	Male	39	0-14 years	944	Other cardiomyopathy	1	Number	2017	4158.720775852368	5628.076937597078	3101.385313299395
1	Deaths	1	Global	2	Female	39	0-14 years	944	Other cardiomyopathy	1	Number	2017	3498.211627027994	4388.972695726306	2654.5181940322896
1	Deaths	1	Global	3	Both	39	0-14 years	944	Other cardiomyopathy	1	Number	2017	7656.932402880354	9627.51727942448	6019.932296443754
1	Deaths	1	Global	1	Male	39	0-14 years	944	Other cardiomyopathy	3	Rate	2017	0.4131739144880038	0.5591562176640804	0.3081263636818409
1	Deaths	1	Global	2	Female	39	0-14 years	944	Other cardiomyopathy	3	Rate	2017	0.37104540351084997	0.46552590823883827	0.28155722964890895
1	Deaths	1	Global	3	Both	39	0-14 years	944	Other cardiomyopathy	3	Rate	2017	0.3927983355159095	0.4938887485915401	0.3088207210856477
1	Deaths	1	Global	1	Male	5	1-4 years	944	Other cardiomyopathy	1	Number	2010	1051.4331255812049	1552.9338983258667	681.3397309555495
1	Deaths	1	Global	2	Female	5	1-4 years	944	Other cardiomyopathy	1	Number	2010	872.1819208212314	1231.2515152166814	604.656986226462
1	Deaths	1	Global	3	Both	5	1-4 years	944	Other cardiomyopathy	1	Number	2010	1923.6150464024336	2577.707060377697	1393.7330319846303
1	Deaths	1	Global	1	Male	5	1-4 years	944	Other cardiomyopathy	3	Rate	2010	0.39291815630993526	0.5803278490623079	0.2546151004703968
1	Deaths	1	Global	2	Female	5	1-4 years	944	Other cardiomyopathy	3	Rate	2010	0.34865245938012457	0.4921895978898527	0.24171006105094497
1	Deaths	1	Global	3	Both	5	1-4 years	944	Other cardiomyopathy	3	Rate	2010	0.37153074385184826	0.4978633450416078	0.26918830307163705
1	Deaths	1	Global	1	Male	6	5-9 years	944	Other cardiomyopathy	1	Number	2010	493.262916600207	677.1290655947943	357.8650069378536
1	Deaths	1	Global	2	Female	6	5-9 years	944	Other cardiomyopathy	1	Number	2010	349.7143989172784	442.37406545071934	264.6563892900427
1	Deaths	1	Global	3	Both	6	5-9 years	944	Other cardiomyopathy	1	Number	2010	842.9773155174868	1085.150407489388	666.4716583050614
1	Deaths	1	Global	1	Male	6	5-9 years	944	Other cardiomyopathy	3	Rate	2010	0.1533258854156665	0.2104788542357675	0.11123878808125039
1	Deaths	1	Global	2	Female	6	5-9 years	944	Other cardiomyopathy	3	Rate	2010	0.11641659230054623	0.14726211268782552	0.08810159109005225
1	Deaths	1	Global	3	Both	6	5-9 years	944	Other cardiomyopathy	3	Rate	2010	0.1355033856505643	0.17443121119414207	0.10713119377956562
1	Deaths	1	Global	1	Male	7	10-14 years	944	Other cardiomyopathy	1	Number	2010	491.3888070575883	611.2084007506339	377.69216018107755
1	Deaths	1	Global	2	Female	7	10-14 years	944	Other cardiomyopathy	1	Number	2010	429.9644848442257	530.5075611841155	334.37188673370355
1	Deaths	1	Global	3	Both	7	10-14 years	944	Other cardiomyopathy	1	Number	2010	921.3532919018136	1074.1737077047965	759.2822659845897
1	Deaths	1	Global	1	Male	7	10-14 years	944	Other cardiomyopathy	3	Rate	2010	0.15590752913993966	0.19392381385569002	0.1198339291079071
1	Deaths	1	Global	2	Female	7	10-14 years	944	Other cardiomyopathy	3	Rate	2010	0.14608719716789226	0.18024828892051287	0.1136081082658812
1	Deaths	1	Global	3	Both	7	10-14 years	944	Other cardiomyopathy	3	Rate	2010	0.15116540608077247	0.1762384811056696	0.12457459378103675
1	Deaths	1	Global	1	Male	28	<1 year	944	Other cardiomyopathy	1	Number	2010	2747.7263715421354	3538.0689414278963	2083.259625895477
1	Deaths	1	Global	2	Female	28	<1 year	944	Other cardiomyopathy	1	Number	2010	2457.48953365455	3011.3130250065647	1840.7567320876647
1	Deaths	1	Global	3	Both	28	<1 year	944	Other cardiomyopathy	1	Number	2010	5205.215905196676	6260.006914199976	4124.124161096906
1	Deaths	1	Global	1	Male	28	<1 year	944	Other cardiomyopathy	3	Rate	2010	3.985532635229484	5.131911742666945	3.0217343737915465
1	Deaths	1	Global	2	Female	28	<1 year	944	Other cardiomyopathy	3	Rate	2010	3.8171046695507025	4.677333047330574	2.8591621739726296
1	Deaths	1	Global	3	Both	28	<1 year	944	Other cardiomyopathy	3	Rate	2010	3.9041999493591963	4.695351570913222	3.0933213211829598
1	Deaths	1	Global	1	Male	39	0-14 years	944	Other cardiomyopathy	1	Number	2010	4783.811220781138	6180.327469521005	3553.868099182784
1	Deaths	1	Global	2	Female	39	0-14 years	944	Other cardiomyopathy	1	Number	2010	4109.35033823728	5046.3325841210335	3094.3363933402147
1	Deaths	1	Global	3	Both	39	0-14 years	944	Other cardiomyopathy	1	Number	2010	8893.161559018405	10715.766686242527	6967.235705512108
1	Deaths	1	Global	1	Male	39	0-14 years	944	Other cardiomyopathy	3	Rate	2010	0.4914401810456274	0.634904077600019	0.3650883158782934
1	Deaths	1	Global	2	Female	39	0-14 years	944	Other cardiomyopathy	3	Rate	2010	0.4519452207964167	0.5549942706810026	0.3403142661003707
1	Deaths	1	Global	3	Both	39	0-14 years	944	Other cardiomyopathy	3	Rate	2010	0.4723657636427788	0.569174559595372	0.37006902356069593
1	Deaths	6	China	1	Male	5	1-4 years	944	Other cardiomyopathy	1	Number	2017	49.827151294940066	72.59481594527855	35.10470513794323
1	Deaths	6	China	2	Female	5	1-4 years	944	Other cardiomyopathy	1	Number	2017	38.86769064274553	53.132321909659474	28.29728638323891
1	Deaths	6	China	3	Both	5	1-4 years	944	Other cardiomyopathy	1	Number	2017	88.69484193768554	117.36966674922027	68.91047886456177
1	Deaths	6	China	1	Male	5	1-4 years	944	Other cardiomyopathy	3	Rate	2017	0.14667077334163098	0.21368947488612755	0.1033339076527725
1	Deaths	6	China	2	Female	5	1-4 years	944	Other cardiomyopathy	3	Rate	2017	0.13393850123667853	0.18309458180101032	0.09751276869194438
1	Deaths	6	China	3	Both	5	1-4 years	944	Other cardiomyopathy	3	Rate	2017	0.14080521200352297	0.18632719161975256	0.10939705594837101
1	Deaths	6	China	1	Male	6	5-9 years	944	Other cardiomyopathy	1	Number	2017	31.987576252763017	47.64744364856311	21.886728671002288
1	Deaths	6	China	2	Female	6	5-9 years	944	Other cardiomyopathy	1	Number	2017	20.117717578752604	27.023808086816686	13.66096297369638
1	Deaths	6	China	3	Both	6	5-9 years	944	Other cardiomyopathy	1	Number	2017	52.10529383151564	69.4934854520165	40.14328850682682
1	Deaths	6	China	1	Male	6	5-9 years	944	Other cardiomyopathy	3	Rate	2017	0.08339714136517645	0.12422512297427533	0.05706248546540542
1	Deaths	6	China	2	Female	6	5-9 years	944	Other cardiomyopathy	3	Rate	2017	0.06224609622684856	0.08361418495925531	0.042268294724954907
1	Deaths	6	China	3	Both	6	5-9 years	944	Other cardiomyopathy	3	Rate	2017	0.07372482840130903	0.09832773050902421	0.0567995464376401
1	Deaths	6	China	1	Male	7	10-14 years	944	Other cardiomyopathy	1	Number	2017	41.18972174445219	58.29229674365218	29.599210095538837
1	Deaths	6	China	2	Female	7	10-14 years	944	Other cardiomyopathy	1	Number	2017	23.310854667118427	31.925646987111264	15.545246031984863
1	Deaths	6	China	3	Both	7	10-14 years	944	Other cardiomyopathy	1	Number	2017	64.50057641157053	85.27646346888912	50.370539291480725
1	Deaths	6	China	1	Male	7	10-14 years	944	Other cardiomyopathy	3	Rate	2017	0.10580810178643411	0.14974117342873575	0.07603441106053724
1	Deaths	6	China	2	Female	7	10-14 years	944	Other cardiomyopathy	3	Rate	2017	0.07075772730701396	0.09690705278174398	0.04718601249756728
1	Deaths	6	China	3	Both	7	10-14 years	944	Other cardiomyopathy	3	Rate	2017	0.08974204335925967	0.11864830530067233	0.07008239883441512
1	Deaths	6	China	1	Male	28	<1 year	944	Other cardiomyopathy	1	Number	2017	191.0221076107834	276.21510057197594	136.26794478458052
1	Deaths	6	China	2	Female	28	<1 year	944	Other cardiomyopathy	1	Number	2017	133.997690849369	176.36947922609914	99.41435084506975
1	Deaths	6	China	3	Both	28	<1 year	944	Other cardiomyopathy	1	Number	2017	325.01979846015274	431.9176167757362	252.98497633363718
1	Deaths	6	China	1	Male	28	<1 year	944	Other cardiomyopathy	3	Rate	2017	2.04792364516954	2.9612668538178157	1.460911251024468
1	Deaths	6	China	2	Female	28	<1 year	944	Other cardiomyopathy	3	Rate	2017	1.6766557332235676	2.2068357793009397	1.2439292069328232
1	Deaths	6	China	3	Both	28	<1 year	944	Other cardiomyopathy	3	Rate	2017	1.876605270112876	2.4938138529899816	1.4606892936871032
1	Deaths	6	China	1	Male	39	0-14 years	944	Other cardiomyopathy	1	Number	2017	314.0265569029388	449.46620410651917	232.89713688992762
1	Deaths	6	China	2	Female	39	0-14 years	944	Other cardiomyopathy	1	Number	2017	216.2939537379855	280.95779735030953	162.50689654196125
1	Deaths	6	China	3	Both	39	0-14 years	944	Other cardiomyopathy	1	Number	2017	530.3205106409246	693.1330790551256	422.0455757521229
1	Deaths	6	China	1	Male	39	0-14 years	944	Other cardiomyopathy	3	Rate	2017	0.26042112964755504	0.372740757234736	0.19314078426590756
1	Deaths	6	China	2	Female	39	0-14 years	944	Other cardiomyopathy	3	Rate	2017	0.21148216093781125	0.2747074575554174	0.15889167983689081
1	Deaths	6	China	3	Both	39	0-14 years	944	Other cardiomyopathy	3	Rate	2017	0.23796191885291043	0.31101809981485495	0.18937750479984256
1	Deaths	1	Global	1	Male	5	1-4 years	944	Other cardiomyopathy	1	Number	2014	1041.6400520489947	1520.3563395943856	690.6471854157202
1	Deaths	1	Global	2	Female	5	1-4 years	944	Other cardiomyopathy	1	Number	2014	834.3012008742545	1164.151878951765	577.8488417423924
1	Deaths	1	Global	3	Both	5	1-4 years	944	Other cardiomyopathy	1	Number	2014	1875.9412529232493	2514.0021721717394	1357.8359327137678
1	Deaths	1	Global	1	Male	5	1-4 years	944	Other cardiomyopathy	3	Rate	2014	0.38338261441639104	0.5595773580054448	0.2541973333908887
1	Deaths	1	Global	2	Female	5	1-4 years	944	Other cardiomyopathy	3	Rate	2014	0.3279731272756837	0.457641115658923	0.22715883846300264
1	Deaths	1	Global	3	Both	5	1-4 years	944	Other cardiomyopathy	3	Rate	2014	0.3565897951360397	0.47787611586947515	0.25810533049489126
1	Deaths	1	Global	1	Male	6	5-9 years	944	Other cardiomyopathy	1	Number	2014	491.70138986092564	657.9017939427754	356.9372534552274
1	Deaths	1	Global	2	Female	6	5-9 years	944	Other cardiomyopathy	1	Number	2014	332.43118248951765	414.1300984336593	250.40987673639998
1	Deaths	1	Global	3	Both	6	5-9 years	944	Other cardiomyopathy	1	Number	2014	824.132572350444	1037.6610258250353	650.5537263890961
1	Deaths	1	Global	1	Male	6	5-9 years	944	Other cardiomyopathy	3	Rate	2014	0.14865079712733034	0.1988963792206391	0.10790900401067965
1	Deaths	1	Global	2	Female	6	5-9 years	944	Other cardiomyopathy	3	Rate	2014	0.10743532730506135	0.13383883647407374	0.08092762798641352
1	Deaths	1	Global	3	Both	6	5-9 years	944	Other cardiomyopathy	3	Rate	2014	0.12873036244837704	0.16208372831575246	0.10161716670336818
1	Deaths	1	Global	1	Male	7	10-14 years	944	Other cardiomyopathy	1	Number	2014	471.74189363880663	571.8204611067591	362.2779308151304
1	Deaths	1	Global	2	Female	7	10-14 years	944	Other cardiomyopathy	1	Number	2014	409.5118187874174	511.2595005887707	320.58141457307465
1	Deaths	1	Global	3	Both	7	10-14 years	944	Other cardiomyopathy	1	Number	2014	881.2537124262244	1039.6553882852527	720.6673165502636
1	Deaths	1	Global	1	Male	7	10-14 years	944	Other cardiomyopathy	3	Rate	2014	0.14719224441467327	0.17841861875634238	0.11303745216957804
1	Deaths	1	Global	2	Female	7	10-14 years	944	Other cardiomyopathy	3	Rate	2014	0.13648116402259194	0.17039139911658266	0.10684264194009811
1	Deaths	1	Global	3	Both	7	10-14 years	944	Other cardiomyopathy	3	Rate	2014	0.1420131410921426	0.16753941034446462	0.11613480642706103
1	Deaths	1	Global	1	Male	28	<1 year	944	Other cardiomyopathy	1	Number	2014	2485.5527518609683	3231.7436495054226	1874.636113079856
1	Deaths	1	Global	2	Female	28	<1 year	944	Other cardiomyopathy	1	Number	2014	2247.0034538158106	2801.6553892477477	1666.4272244945018
1	Deaths	1	Global	3	Both	28	<1 year	944	Other cardiomyopathy	1	Number	2014	4732.556205676768	5795.229019467565	3708.6280853506787
1	Deaths	1	Global	1	Male	28	<1 year	944	Other cardiomyopathy	3	Rate	2014	3.581267012849419	4.656403658016896	2.70103801572612
1	Deaths	1	Global	2	Female	28	<1 year	944	Other cardiomyopathy	3	Rate	2014	3.4634459067080865	4.318365364956915	2.5685677250300754
1	Deaths	1	Global	3	Both	28	<1 year	944	Other cardiomyopathy	3	Rate	2014	3.524342315481802	4.3157164909564685	2.761821376343592
1	Deaths	1	Global	1	Male	39	0-14 years	944	Other cardiomyopathy	1	Number	2014	4490.636087409693	5847.807672475254	3357.8529072029264
1	Deaths	1	Global	2	Female	39	0-14 years	944	Other cardiomyopathy	1	Number	2014	3823.247655967	4686.867205617823	2876.9245112647877
1	Deaths	1	Global	3	Both	39	0-14 years	944	Other cardiomyopathy	1	Number	2014	8313.883743376697	10135.219841726215	6526.397779709067
1	Deaths	1	Global	1	Male	39	0-14 years	944	Other cardiomyopathy	3	Rate	2014	0.4525156638610546	0.589276111342238	0.33836654938725547
1	Deaths	1	Global	2	Female	39	0-14 years	944	Other cardiomyopathy	3	Rate	2014	0.4116626580613574	0.5046516431740912	0.3097686830464001
1	Deaths	1	Global	3	Both	39	0-14 years	944	Other cardiomyopathy	3	Rate	2014	0.4327658064472327	0.527572518898753	0.33972110815012274
1	Deaths	6	China	1	Male	5	1-4 years	944	Other cardiomyopathy	1	Number	2014	53.256114786771015	75.66004301951988	39.26639253142293
1	Deaths	6	China	2	Female	5	1-4 years	944	Other cardiomyopathy	1	Number	2014	40.75559976295803	58.06490121970708	30.481070099621096
1	Deaths	6	China	3	Both	5	1-4 years	944	Other cardiomyopathy	1	Number	2014	94.01171454972918	123.60420335355992	75.06964639368012
1	Deaths	6	China	1	Male	5	1-4 years	944	Other cardiomyopathy	3	Rate	2014	0.17088201295842972	0.2427691262019835	0.12599342299472732
1	Deaths	6	China	2	Female	5	1-4 years	944	Other cardiomyopathy	3	Rate	2014	0.15491352951569076	0.22070681921604718	0.11585966542048434
1	Deaths	6	China	3	Both	5	1-4 years	944	Other cardiomyopathy	3	Rate	2014	0.163572475998083	0.21506091749467623	0.13061487062252713
1	Deaths	6	China	1	Male	6	5-9 years	944	Other cardiomyopathy	1	Number	2014	36.11974856469599	52.34712668310971	24.40631357857194
1	Deaths	6	China	2	Female	6	5-9 years	944	Other cardiomyopathy	1	Number	2014	23.822336477222063	32.09948685679165	16.18612015919032
1	Deaths	6	China	3	Both	6	5-9 years	944	Other cardiomyopathy	1	Number	2014	59.94208504191804	78.76208126537855	46.919362084598575
1	Deaths	6	China	1	Male	6	5-9 years	944	Other cardiomyopathy	3	Rate	2014	0.09404172973018103	0.13629148970588872	0.06354451612959139
1	Deaths	6	China	2	Female	6	5-9 years	944	Other cardiomyopathy	3	Rate	2014	0.07417158949155671	0.0999427560058209	0.05039599121842613
1	Deaths	6	China	3	Both	6	5-9 years	944	Other cardiomyopathy	3	Rate	2014	0.08499278537866722	0.11167794153780518	0.06652767031663238
1	Deaths	6	China	1	Male	7	10-14 years	944	Other cardiomyopathy	1	Number	2014	48.78038114244162	69.13461744551479	36.60035819097279
1	Deaths	6	China	2	Female	7	10-14 years	944	Other cardiomyopathy	1	Number	2014	28.499086537892975	39.35729867507734	19.23127771891203
1	Deaths	6	China	3	Both	7	10-14 years	944	Other cardiomyopathy	1	Number	2014	77.27946768033452	101.22090080896719	61.41973730607043
1	Deaths	6	China	1	Male	7	10-14 years	944	Other cardiomyopathy	3	Rate	2014	0.12213100327084929	0.1730917223609143	0.09163598892110288
1	Deaths	6	China	2	Female	7	10-14 years	944	Other cardiomyopathy	3	Rate	2014	0.08357740390425777	0.1154205712373913	0.05639830818336466
1	Deaths	6	China	3	Both	7	10-14 years	944	Other cardiomyopathy	3	Rate	2014	0.10437520462985071	0.13671098613742466	0.08295473354126273
1	Deaths	6	China	1	Male	28	<1 year	944	Other cardiomyopathy	1	Number	2014	197.94100906827939	269.93010780466653	150.0813661072385
1	Deaths	6	China	2	Female	28	<1 year	944	Other cardiomyopathy	1	Number	2014	138.80431648216484	182.73078224093362	106.40479338502217
1	Deaths	6	China	3	Both	28	<1 year	944	Other cardiomyopathy	1	Number	2014	336.74532555044345	431.18085473032176	271.42720178172834
1	Deaths	6	China	1	Male	28	<1 year	944	Other cardiomyopathy	3	Rate	2014	2.476641525475686	3.377370445426802	1.8778207974735015
1	Deaths	6	China	2	Female	28	<1 year	944	Other cardiomyopathy	3	Rate	2014	2.0407062524216215	2.686514794926296	1.564367252054058
1	Deaths	6	China	3	Both	28	<1 year	944	Other cardiomyopathy	3	Rate	2014	2.2762145780506398	2.9145472048029126	1.8346997172571375
1	Deaths	6	China	1	Male	39	0-14 years	944	Other cardiomyopathy	1	Number	2014	336.0972535621885	461.89065527047734	262.066696883486
1	Deaths	6	China	2	Female	39	0-14 years	944	Other cardiomyopathy	1	Number	2014	231.8813392602375	306.5000144421283	177.34799012573407
1	Deaths	6	China	3	Both	39	0-14 years	944	Other cardiomyopathy	1	Number	2014	567.9785928224254	721.1516358706706	466.58209630961903
1	Deaths	6	China	1	Male	39	0-14 years	944	Other cardiomyopathy	3	Rate	2014	0.28602319994563946	0.3930750455269805	0.22302221885883183
1	Deaths	6	China	2	Female	39	0-14 years	944	Other cardiomyopathy	3	Rate	2014	0.2334517787033045	0.30857581628765907	0.17854909703554694
1	Deaths	6	China	3	Both	39	0-14 years	944	Other cardiomyopathy	3	Rate	2014	0.2619413205978523	0.33258192163999895	0.21517911417634383
1	Deaths	6	China	1	Male	5	1-4 years	944	Other cardiomyopathy	1	Number	2013	55.4859126230571	78.62295143649658	41.08803840863569
1	Deaths	6	China	2	Female	5	1-4 years	944	Other cardiomyopathy	1	Number	2013	41.90564536542254	59.51886215828469	32.03151546150113
1	Deaths	6	China	3	Both	5	1-4 years	944	Other cardiomyopathy	1	Number	2013	97.39155798847965	129.46642601690553	78.3436765310353
1	Deaths	6	China	1	Male	5	1-4 years	944	Other cardiomyopathy	3	Rate	2013	0.18105360455433395	0.2565510430545342	0.13407254393539675
1	Deaths	6	China	2	Female	5	1-4 years	944	Other cardiomyopathy	3	Rate	2013	0.16275196604546469	0.23115768170564172	0.12440309822973285
1	Deaths	6	China	3	Both	5	1-4 years	944	Other cardiomyopathy	3	Rate	2013	0.17269755258491648	0.22957364454196852	0.13892129335290618
1	Deaths	6	China	1	Male	6	5-9 years	944	Other cardiomyopathy	1	Number	2013	38.13033742055177	55.437879270322526	26.510962958911108
1	Deaths	6	China	2	Female	6	5-9 years	944	Other cardiomyopathy	1	Number	2013	25.554529717900603	35.719533932637724	17.258183829960114
1	Deaths	6	China	3	Both	6	5-9 years	944	Other cardiomyopathy	1	Number	2013	63.68486713845238	84.60662645806957	50.55183243111324
1	Deaths	6	China	1	Male	6	5-9 years	944	Other cardiomyopathy	3	Rate	2013	0.09858121583921715	0.14332769945724336	0.06854077719619842
1	Deaths	6	China	2	Female	6	5-9 years	944	Other cardiomyopathy	3	Rate	2013	0.07898711525088285	0.11040637313973872	0.05334373867358226
1	Deaths	6	China	3	Both	6	5-9 years	944	Other cardiomyopathy	3	Rate	2013	0.08965672221657438	0.11911075812628233	0.0711677954507119
1	Deaths	6	China	1	Male	7	10-14 years	944	Other cardiomyopathy	1	Number	2013	51.311049131204854	71.73129033447285	38.00083353594485
1	Deaths	6	China	2	Female	7	10-14 years	944	Other cardiomyopathy	1	Number	2013	30.53601725540266	42.89394316936901	20.11582895922056
1	Deaths	6	China	3	Both	7	10-14 years	944	Other cardiomyopathy	1	Number	2013	81.84706638660748	106.36107523521997	65.05974847853825
1	Deaths	6	China	1	Male	7	10-14 years	944	Other cardiomyopathy	3	Rate	2013	0.12771680920625406	0.17854422540339002	0.09458674668644244
1	Deaths	6	China	2	Female	7	10-14 years	944	Other cardiomyopathy	3	Rate	2013	0.08885695430805193	0.1248173629328974	0.058535180922515695
1	Deaths	6	China	3	Both	7	10-14 years	944	Other cardiomyopathy	3	Rate	2013	0.10980139392637916	0.142688001365515	0.08728047793063032
1	Deaths	6	China	1	Male	28	<1 year	944	Other cardiomyopathy	1	Number	2013	216.13480790762233	292.14707293717385	161.6555372605979
1	Deaths	6	China	2	Female	28	<1 year	944	Other cardiomyopathy	1	Number	2013	149.5800168187336	197.72265756355523	113.67332334256997
1	Deaths	6	China	3	Both	28	<1 year	944	Other cardiomyopathy	1	Number	2013	365.7148247263559	467.4521223355981	298.30218997486253
1	Deaths	6	China	1	Male	28	<1 year	944	Other cardiomyopathy	3	Rate	2013	2.6626769430115904	3.5991115110464618	1.9915185154161634
1	Deaths	6	China	2	Female	28	<1 year	944	Other cardiomyopathy	3	Rate	2013	2.1742744568263426	2.8740692307665046	1.652339721727832
1	Deaths	6	China	3	Both	28	<1 year	944	Other cardiomyopathy	3	Rate	2013	2.4386293365855343	3.117025567201755	1.9891139829639675
1	Deaths	6	China	1	Male	39	0-14 years	944	Other cardiomyopathy	1	Number	2013	361.0621070824361	493.426242619797	281.0711668605476
1	Deaths	6	China	2	Female	39	0-14 years	944	Other cardiomyopathy	1	Number	2013	247.57620915745935	328.16278861721645	187.43525992125015
1	Deaths	6	China	3	Both	39	0-14 years	944	Other cardiomyopathy	1	Number	2013	608.6383162398955	767.9928451484541	502.1960464922204
1	Deaths	6	China	1	Male	39	0-14 years	944	Other cardiomyopathy	3	Rate	2013	0.3069784126215418	0.4195156504491734	0.23896935996342544
1	Deaths	6	China	2	Female	39	0-14 years	944	Other cardiomyopathy	3	Rate	2013	0.24920639095935507	0.33032359804185274	0.18866943969481192
1	Deaths	6	China	3	Both	39	0-14 years	944	Other cardiomyopathy	3	Rate	2013	0.28052511834060995	0.3539725942674556	0.23146522592062566
1	Deaths	1	Global	1	Male	5	1-4 years	944	Other cardiomyopathy	1	Number	2018	946.4033813014906	1444.1760972227255	640.1667037321363
1	Deaths	1	Global	2	Female	5	1-4 years	944	Other cardiomyopathy	1	Number	2018	728.4040290670114	1016.4525487753982	512.4033740834697
1	Deaths	1	Global	3	Both	5	1-4 years	944	Other cardiomyopathy	1	Number	2018	1674.8074103685015	2373.32448425625	1220.134713686498
1	Deaths	1	Global	1	Male	5	1-4 years	944	Other cardiomyopathy	3	Rate	2018	0.3444834999830422	0.5256689128466359	0.23301572144742955
1	Deaths	1	Global	2	Female	5	1-4 years	944	Other cardiomyopathy	3	Rate	2018	0.2832105675925819	0.39520663228391356	0.19922741311083988
1	Deaths	1	Global	3	Both	5	1-4 years	944	Other cardiomyopathy	3	Rate	2018	0.31485701984558473	0.4461754047738926	0.22938039166960034
1	Deaths	1	Global	1	Male	6	5-9 years	944	Other cardiomyopathy	1	Number	2018	488.68941540767815	660.3568239080712	361.25761501372756
1	Deaths	1	Global	2	Female	6	5-9 years	944	Other cardiomyopathy	1	Number	2018	321.8910468110767	405.091274335181	243.86875240571976
1	Deaths	1	Global	3	Both	6	5-9 years	944	Other cardiomyopathy	1	Number	2018	810.5804622187541	1016.0188685698016	639.5473712640289
1	Deaths	1	Global	1	Male	6	5-9 years	944	Other cardiomyopathy	3	Rate	2018	0.1449977254425797	0.1959327016880016	0.1071877778079223
1	Deaths	1	Global	2	Female	6	5-9 years	944	Other cardiomyopathy	3	Rate	2018	0.10192815355217964	0.1282738554617779	0.07722206593828537
1	Deaths	1	Global	3	Both	6	5-9 years	944	Other cardiomyopathy	3	Rate	2018	0.12416326376435248	0.15563195098791555	0.09796472114649067
1	Deaths	1	Global	1	Male	7	10-14 years	944	Other cardiomyopathy	1	Number	2018	452.3324419307287	568.1623863293603	347.9694491619206
1	Deaths	1	Global	2	Female	7	10-14 years	944	Other cardiomyopathy	1	Number	2018	402.97840844883723	506.6898254189307	316.9384809776585
1	Deaths	1	Global	3	Both	7	10-14 years	944	Other cardiomyopathy	1	Number	2018	855.3108503795654	1021.1576769443487	698.6383195386662
1	Deaths	1	Global	1	Male	7	10-14 years	944	Other cardiomyopathy	3	Rate	2018	0.1374175269463913	0.17260639033557884	0.1057122963646548
1	Deaths	1	Global	2	Female	7	10-14 years	944	Other cardiomyopathy	3	Rate	2018	0.1305365459327251	0.16413172091288442	0.10266568558657908
1	Deaths	1	Global	3	Both	7	10-14 years	944	Other cardiomyopathy	3	Rate	2018	0.1340873759161534	0.16008723990504672	0.10952576942036778
1	Deaths	1	Global	1	Male	28	<1 year	944	Other cardiomyopathy	1	Number	2018	2141.3008709176574	2962.033442570254	1561.5942254876254
1	Deaths	1	Global	2	Female	28	<1 year	944	Other cardiomyopathy	1	Number	2018	1929.3730382998067	2503.0252619097773	1431.6274209825276
1	Deaths	1	Global	3	Both	28	<1 year	944	Other cardiomyopathy	1	Number	2018	4070.6739092174703	5256.909671750935	3118.645470350987
1	Deaths	1	Global	1	Male	28	<1 year	944	Other cardiomyopathy	3	Rate	2018	3.1221933486492484	4.318889156807844	2.276933227985418
1	Deaths	1	Global	2	Female	28	<1 year	944	Other cardiomyopathy	3	Rate	2018	3.0101371508347694	3.905128340029053	2.2335726686897064
1	Deaths	1	Global	3	Both	28	<1 year	944	Other cardiomyopathy	3	Rate	2018	3.068060190382695	3.9621241219582903	2.350517931155169
1	Deaths	1	Global	1	Male	39	0-14 years	944	Other cardiomyopathy	1	Number	2018	4028.7261095575573	5463.100539572344	2981.198804276409
1	Deaths	1	Global	2	Female	39	0-14 years	944	Other cardiomyopathy	1	Number	2018	3382.6465226267355	4250.556740468812	2558.3754420311984
1	Deaths	1	Global	3	Both	39	0-14 years	944	Other cardiomyopathy	1	Number	2018	7411.3726321842905	9471.72997184633	5738.725627984539
1	Deaths	1	Global	1	Male	39	0-14 years	944	Other cardiomyopathy	3	Rate	2018	0.39907608069798345	0.5411618195189254	0.2953105031810668
1	Deaths	1	Global	2	Female	39	0-14 years	944	Other cardiomyopathy	3	Rate	2018	0.35764839760802014	0.4494128478993868	0.2704979285307178
1	Deaths	1	Global	3	Both	39	0-14 years	944	Other cardiomyopathy	3	Rate	2018	0.3790371690875387	0.4844092846310079	0.29349358400297976
1	Deaths	6	China	1	Male	5	1-4 years	944	Other cardiomyopathy	1	Number	2018	49.12729988481868	72.87541347779091	34.31548609861867
1	Deaths	6	China	2	Female	5	1-4 years	944	Other cardiomyopathy	1	Number	2018	37.80662984168726	51.668697058268094	27.038707982577005
1	Deaths	6	China	3	Both	5	1-4 years	944	Other cardiomyopathy	1	Number	2018	86.93392972650595	117.06584734804697	66.87318822361249
1	Deaths	6	China	1	Male	5	1-4 years	944	Other cardiomyopathy	3	Rate	2018	0.13963354454736296	0.2071323341220947	0.09753422166595765
1	Deaths	6	China	2	Female	5	1-4 years	944	Other cardiomyopathy	3	Rate	2018	0.12547784998054745	0.1714851877915594	0.08973978791848355
1	Deaths	6	China	3	Both	5	1-4 years	944	Other cardiomyopathy	3	Rate	2018	0.13310326924023566	0.17923780792406252	0.10238856111857718
1	Deaths	6	China	1	Male	6	5-9 years	944	Other cardiomyopathy	1	Number	2018	30.764835997099876	46.086025792890595	20.974235224797756
1	Deaths	6	China	2	Female	6	5-9 years	944	Other cardiomyopathy	1	Number	2018	19.500986318911227	25.98618498269541	13.237996035447619
1	Deaths	6	China	3	Both	6	5-9 years	944	Other cardiomyopathy	1	Number	2018	50.26582231601106	67.23786128225233	38.40061426290664
1	Deaths	6	China	1	Male	6	5-9 years	944	Other cardiomyopathy	3	Rate	2018	0.07914118172930483	0.1185542657467898	0.05395529369034774
1	Deaths	6	China	2	Female	6	5-9 years	944	Other cardiomyopathy	3	Rate	2018	0.05928577408641462	0.07900170109641275	0.04024539218066676
1	Deaths	6	China	3	Both	6	5-9 years	944	Other cardiomyopathy	3	Rate	2018	0.07004073347915983	0.09368968624788365	0.053507673108682985
1	Deaths	6	China	1	Male	7	10-14 years	944	Other cardiomyopathy	1	Number	2018	38.92487525921395	55.25990928873643	27.893446702404933
1	Deaths	6	China	2	Female	7	10-14 years	944	Other cardiomyopathy	1	Number	2018	22.216041668285023	30.04252435964842	14.490367564540904
1	Deaths	6	China	3	Both	7	10-14 years	944	Other cardiomyopathy	1	Number	2018	61.140916927499084	80.50277659876024	46.69493342961096
1	Deaths	6	China	1	Male	7	10-14 years	944	Other cardiomyopathy	3	Rate	2018	0.10087834876822424	0.143212492397391	0.07228911656247383
1	Deaths	6	China	2	Female	7	10-14 years	944	Other cardiomyopathy	3	Rate	2018	0.06818194631285837	0.09220174383794301	0.044471534492552006
1	Deaths	6	China	3	Both	7	10-14 years	944	Other cardiomyopathy	3	Rate	2018	0.08590896869399835	0.11311427538457963	0.06561094886636458
1	Deaths	6	China	1	Male	28	<1 year	944	Other cardiomyopathy	1	Number	2018	164.88134663214313	242.41594188821205	114.51223237192472
1	Deaths	6	China	2	Female	28	<1 year	944	Other cardiomyopathy	1	Number	2018	113.0918824567969	151.35217400126356	82.51677458964353
1	Deaths	6	China	3	Both	28	<1 year	944	Other cardiomyopathy	1	Number	2018	277.9732290889406	374.96456926181946	213.77208375223256
1	Deaths	6	China	1	Male	28	<1 year	944	Other cardiomyopathy	3	Rate	2018	1.925332920637256	2.830710707657902	1.3371686688926443
1	Deaths	6	China	2	Female	28	<1 year	944	Other cardiomyopathy	3	Rate	2018	1.541433171094423	2.0629178368476313	1.1246969345725417
1	Deaths	6	China	3	Both	28	<1 year	944	Other cardiomyopathy	3	Rate	2018	1.7481950293950583	2.3581810317893375	1.3444290857214265
1	Deaths	6	China	1	Male	39	0-14 years	944	Other cardiomyopathy	1	Number	2018	283.6983577732757	416.53880835219456	205.85681638513395
1	Deaths	6	China	2	Female	39	0-14 years	944	Other cardiomyopathy	1	Number	2018	192.61554028568034	248.4200753982626	141.4173802145835
1	Deaths	6	China	3	Both	39	0-14 years	944	Other cardiomyopathy	1	Number	2018	476.31389805895674	621.763957468283	374.5455078216777
1	Deaths	6	China	1	Male	39	0-14 years	944	Other cardiomyopathy	3	Rate	2018	0.23406273267167288	0.34366153019691825	0.16984028163004766
1	Deaths	6	China	2	Female	39	0-14 years	944	Other cardiomyopathy	3	Rate	2018	0.18710785838312377	0.24131670901633162	0.13737366731083944
1	Deaths	6	China	3	Both	39	0-14 years	944	Other cardiomyopathy	3	Rate	2018	0.21249811306442803	0.2773878072252418	0.16709613973727258
1	Deaths	6	China	1	Male	5	1-4 years	944	Other cardiomyopathy	1	Number	2015	50.18641970131271	71.86983522776809	36.824811667727715
1	Deaths	6	China	2	Female	5	1-4 years	944	Other cardiomyopathy	1	Number	2015	38.665689230099225	53.841819059326546	28.924223358485428
1	Deaths	6	China	3	Both	5	1-4 years	944	Other cardiomyopathy	1	Number	2015	88.85210893141195	116.69973449733234	70.8487549650565
1	Deaths	6	China	1	Male	5	1-4 years	944	Other cardiomyopathy	3	Rate	2015	0.15867644762644623	0.22723378581919396	0.11643050719147248
1	Deaths	6	China	2	Female	5	1-4 years	944	Other cardiomyopathy	3	Rate	2015	0.1441895204178795	0.20078333590254793	0.1078622928379891
1	Deaths	6	China	3	Both	5	1-4 years	944	Other cardiomyopathy	3	Rate	2015	0.15202940898522255	0.19967777780105742	0.12122497118206814
1	Deaths	6	China	1	Male	6	5-9 years	944	Other cardiomyopathy	1	Number	2015	34.68012295170854	51.01083161042216	23.953591957649422
1	Deaths	6	China	2	Female	6	5-9 years	944	Other cardiomyopathy	1	Number	2015	21.852532969517952	28.95056744090822	14.799117301340193
1	Deaths	6	China	3	Both	6	5-9 years	944	Other cardiomyopathy	1	Number	2015	56.532655921226464	74.24349115765716	43.89313897814484
1	Deaths	6	China	1	Male	6	5-9 years	944	Other cardiomyopathy	3	Rate	2015	0.090875044300935	0.1336676801544116	0.062767474421848
1	Deaths	6	China	2	Female	6	5-9 years	944	Other cardiomyopathy	3	Rate	2015	0.06838859862732671	0.09060225373009927	0.046314580308463284
1	Deaths	6	China	3	Both	6	5-9 years	944	Other cardiomyopathy	3	Rate	2015	0.08062743941825194	0.10588680980873427	0.06260083391037868
1	Deaths	6	China	1	Male	7	10-14 years	944	Other cardiomyopathy	1	Number	2015	45.87540408948189	65.04777992176105	35.03053482162543
1	Deaths	6	China	2	Female	7	10-14 years	944	Other cardiomyopathy	1	Number	2015	25.617466680926547	34.36394374308934	16.93819632099315
1	Deaths	6	China	3	Both	7	10-14 years	944	Other cardiomyopathy	1	Number	2015	71.49287077040833	93.43229894374664	56.7247183409761
1	Deaths	6	China	1	Male	7	10-14 years	944	Other cardiomyopathy	3	Rate	2015	0.1155909043148878	0.16389897493145103	0.08826540668214507
1	Deaths	6	China	2	Female	7	10-14 years	944	Other cardiomyopathy	3	Rate	2015	0.07579548002476676	0.10167405091194343	0.05011575644438319
1	Deaths	6	China	3	Both	7	10-14 years	944	Other cardiomyopathy	3	Rate	2015	0.09728790985059116	0.12714320992877326	0.07719132306184108
1	Deaths	6	China	1	Male	28	<1 year	944	Other cardiomyopathy	1	Number	2015	198.68474628443863	273.83035268693374	145.98252331358896
1	Deaths	6	China	2	Female	28	<1 year	944	Other cardiomyopathy	1	Number	2015	140.62831938738705	182.9610461842982	105.86985039327239
1	Deaths	6	China	3	Both	28	<1 year	944	Other cardiomyopathy	1	Number	2015	339.31306567182486	435.61010030198764	267.8017634419613
1	Deaths	6	China	1	Male	28	<1 year	944	Other cardiomyopathy	3	Rate	2015	2.3522091228674653	3.2418505484367355	1.7282727010449452
1	Deaths	6	China	2	Female	28	<1 year	944	Other cardiomyopathy	3	Rate	2015	1.9495610183463459	2.5364288293469035	1.4676967928224776
1	Deaths	6	China	3	Both	28	<1 year	944	Other cardiomyopathy	3	Rate	2015	2.1667414897828023	2.781662638967267	1.710093864902642
1	Deaths	6	China	1	Male	39	0-14 years	944	Other cardiomyopathy	1	Number	2015	329.42669302694156	448.02955761952177	250.8555798237642
1	Deaths	6	China	2	Female	39	0-14 years	944	Other cardiomyopathy	1	Number	2015	226.764008267931	297.55213208264996	172.28693709654922
1	Deaths	6	China	3	Both	39	0-14 years	944	Other cardiomyopathy	1	Number	2015	556.1907012948719	701.8188735365972	454.3414690447967
1	Deaths	6	China	1	Male	39	0-14 years	944	Other cardiomyopathy	3	Rate	2015	0.2793526416908687	0.3799274409932792	0.2127246224729331
1	Deaths	6	China	2	Female	39	0-14 years	944	Other cardiomyopathy	3	Rate	2015	0.2272620934184139	0.2982057027247329	0.1726653638391592
1	Deaths	6	China	3	Both	39	0-14 years	944	Other cardiomyopathy	3	Rate	2015	0.255478051679942	0.3223702194695328	0.2086950987111683
1	Deaths	1	Global	1	Male	5	1-4 years	944	Other cardiomyopathy	1	Number	2016	1010.4632960189737	1477.6053515518156	669.0318629784426
1	Deaths	1	Global	2	Female	5	1-4 years	944	Other cardiomyopathy	1	Number	2016	788.1713431165458	1102.2024461778637	549.9803861889465
1	Deaths	1	Global	3	Both	5	1-4 years	944	Other cardiomyopathy	1	Number	2016	1798.6346391355205	2498.764211027966	1295.2477440592836
1	Deaths	1	Global	1	Male	5	1-4 years	944	Other cardiomyopathy	3	Rate	2016	0.36982658271544955	0.5407991956950879	0.2448636863781961
1	Deaths	1	Global	2	Female	5	1-4 years	944	Other cardiomyopathy	3	Rate	2016	0.30802603907955894	0.43075285180695244	0.21493839050194594
1	Deaths	1	Global	3	Both	5	1-4 years	944	Other cardiomyopathy	3	Rate	2016	0.339939458421485	0.47226297889386715	0.24480003167779976
1	Deaths	1	Global	1	Male	6	5-9 years	944	Other cardiomyopathy	1	Number	2016	492.80434191594435	659.9272013879672	361.8816560564943
1	Deaths	1	Global	2	Female	6	5-9 years	944	Other cardiomyopathy	1	Number	2016	328.30687145586296	413.3302063842453	248.019239612555
1	Deaths	1	Global	3	Both	6	5-9 years	944	Other cardiomyopathy	1	Number	2016	821.1112133718079	1030.0567850155867	651.7889715210302
1	Deaths	1	Global	1	Male	6	5-9 years	944	Other cardiomyopathy	3	Rate	2016	0.147460976197887	0.19746885540389086	0.10828521125185339
1	Deaths	1	Global	2	Female	6	5-9 years	944	Other cardiomyopathy	3	Rate	2016	0.10491099198348797	0.1320803362300038	0.07925494932030878
1	Deaths	1	Global	3	Both	6	5-9 years	944	Other cardiomyopathy	3	Rate	2016	0.12688474583618442	0.15917270551797766	0.10071970354742393
1	Deaths	1	Global	1	Male	7	10-14 years	944	Other cardiomyopathy	1	Number	2016	457.31482769554344	564.1691122213085	351.7515578118861
1	Deaths	1	Global	2	Female	7	10-14 years	944	Other cardiomyopathy	1	Number	2016	406.63990808206023	504.7778592723859	319.25914025262273
1	Deaths	1	Global	3	Both	7	10-14 years	944	Other cardiomyopathy	1	Number	2016	863.9547357776036	1023.9794217139806	710.1366071314853
1	Deaths	1	Global	1	Male	7	10-14 years	944	Other cardiomyopathy	3	Rate	2016	0.14094845853704838	0.17388189034349022	0.10841292881628997
1	Deaths	1	Global	2	Female	7	10-14 years	944	Other cardiomyopathy	3	Rate	2016	0.13373114352755325	0.16600564530489711	0.10499434280560294
1	Deaths	1	Global	3	Both	7	10-14 years	944	Other cardiomyopathy	3	Rate	2016	0.1374568268515683	0.16291705599995698	0.112984072666233
1	Deaths	1	Global	1	Male	28	<1 year	944	Other cardiomyopathy	1	Number	2016	2347.283641212829	3160.700016929737	1752.204460662339
1	Deaths	1	Global	2	Female	28	<1 year	944	Other cardiomyopathy	1	Number	2016	2117.107123270171	2712.979137972105	1578.5396599439819
1	Deaths	1	Global	3	Both	28	<1 year	944	Other cardiomyopathy	1	Number	2016	4464.390764483001	5640.58490551151	3477.17148496379
1	Deaths	1	Global	1	Male	28	<1 year	944	Other cardiomyopathy	3	Rate	2016	3.3435534194689365	4.502212329167224	2.49590169385289
1	Deaths	1	Global	2	Female	28	<1 year	944	Other cardiomyopathy	3	Rate	2016	3.2298967159026337	4.138969781799857	2.4082485045441375
1	Deaths	1	Global	3	Both	28	<1 year	944	Other cardiomyopathy	3	Rate	2016	3.288674202650634	4.155112543954126	2.5614433780679766
1	Deaths	1	Global	1	Male	39	0-14 years	944	Other cardiomyopathy	1	Number	2016	4307.866106843297	5733.550868042641	3209.190988053534
1	Deaths	1	Global	2	Female	39	0-14 years	944	Other cardiomyopathy	1	Number	2016	3640.225245924644	4551.369904811496	2742.7808617429314
1	Deaths	1	Global	3	Both	39	0-14 years	944	Other cardiomyopathy	1	Number	2016	7948.091352767929	9877.685855035757	6215.485746064247
1	Deaths	1	Global	1	Male	39	0-14 years	944	Other cardiomyopathy	3	Rate	2016	0.4298933237335184	0.5721661672684188	0.3202536351253812
1	Deaths	1	Global	2	Female	39	0-14 years	944	Other cardiomyopathy	3	Rate	2016	0.38790318005501656	0.484994949600882	0.2922713147092295
1	Deaths	1	Global	3	Both	39	0-14 years	944	Other cardiomyopathy	3	Rate	2016	0.40958680905509876	0.509024072654101	0.32030092011603895
1	Deaths	6	China	1	Male	5	1-4 years	944	Other cardiomyopathy	1	Number	2019	45.95017740153461	69.75001311272219	30.964835149699038
1	Deaths	6	China	2	Female	5	1-4 years	944	Other cardiomyopathy	1	Number	2019	34.77145256466325	47.549641970986144	24.00314214466408
1	Deaths	6	China	3	Both	5	1-4 years	944	Other cardiomyopathy	1	Number	2019	80.72162996619785	110.02669880323086	61.43577457274089
1	Deaths	6	China	1	Male	5	1-4 years	944	Other cardiomyopathy	3	Rate	2019	0.12850757852698327	0.19506791473327142	0.08659849013862873
1	Deaths	6	China	2	Female	5	1-4 years	944	Other cardiomyopathy	3	Rate	2019	0.11338733292116208	0.15505613619160236	0.07827260780807589
1	Deaths	6	China	3	Both	5	1-4 years	944	Other cardiomyopathy	3	Rate	2019	0.12152686963282257	0.16564581621046603	0.09249190545854157
1	Deaths	6	China	1	Male	6	5-9 years	944	Other cardiomyopathy	1	Number	2019	30.08078653419368	46.49694749951892	20.06461149849298
1	Deaths	6	China	2	Female	6	5-9 years	944	Other cardiomyopathy	1	Number	2019	18.838739750743397	25.363500298045526	12.68014624334342
1	Deaths	6	China	3	Both	6	5-9 years	944	Other cardiomyopathy	1	Number	2019	48.919526284937106	65.25842675965424	36.26684781460513
1	Deaths	6	China	1	Male	6	5-9 years	944	Other cardiomyopathy	3	Rate	2019	0.07660742566600967	0.11841483749823846	0.0510990040815887
1	Deaths	6	China	2	Female	6	5-9 years	944	Other cardiomyopathy	3	Rate	2019	0.05645941670110059	0.07601402489088113	0.0380022055644975
1	Deaths	6	China	3	Both	6	5-9 years	944	Other cardiomyopathy	3	Rate	2019	0.06735163553893428	0.08984677712044446	0.04993162652328044
1	Deaths	6	China	1	Male	7	10-14 years	944	Other cardiomyopathy	1	Number	2019	37.88999496995932	56.19119308185583	26.857358601151404
1	Deaths	6	China	2	Female	7	10-14 years	944	Other cardiomyopathy	1	Number	2019	21.274465571064564	28.77566049845149	13.99114008929768
1	Deaths	6	China	3	Both	7	10-14 years	944	Other cardiomyopathy	1	Number	2019	59.16446054102387	77.951754152456	44.554161820194665
1	Deaths	6	China	1	Male	7	10-14 years	944	Other cardiomyopathy	3	Rate	2019	0.0988749545591823	0.14663242016790093	0.07008499508574512
1	Deaths	6	China	2	Female	7	10-14 years	944	Other cardiomyopathy	3	Rate	2019	0.06579812194839707	0.08899797798906775	0.04327209718700586
1	Deaths	6	China	3	Both	7	10-14 years	944	Other cardiomyopathy	3	Rate	2019	0.08373822892703184	0.11032876451152554	0.06305958962584532
1	Deaths	6	China	1	Male	28	<1 year	944	Other cardiomyopathy	1	Number	2019	146.20512558407572	216.4268600593568	99.65967316249406
1	Deaths	6	China	2	Female	28	<1 year	944	Other cardiomyopathy	1	Number	2019	98.46465589661068	133.52503510514123	71.61387125941157
1	Deaths	6	China	3	Both	28	<1 year	944	Other cardiomyopathy	1	Number	2019	244.66978148068648	330.10741540534553	188.19047826636495
1	Deaths	6	China	1	Male	28	<1 year	944	Other cardiomyopathy	3	Rate	2019	1.80150873831782	2.666766148218304	1.2279854850703376
1	Deaths	6	China	2	Female	28	<1 year	944	Other cardiomyopathy	3	Rate	2019	1.4162912657912121	1.9205910919187594	1.0300762182188477
1	Deaths	6	China	3	Both	28	<1 year	944	Other cardiomyopathy	3	Rate	2019	1.623771529260728	2.1907855538562138	1.248941895634156
1	Deaths	6	China	1	Male	39	0-14 years	944	Other cardiomyopathy	1	Number	2019	260.12608448976346	376.5463096067692	185.45296832324826
1	Deaths	6	China	2	Female	39	0-14 years	944	Other cardiomyopathy	1	Number	2019	173.34931378308175	225.72388416015252	126.51587276853022
1	Deaths	6	China	3	Both	39	0-14 years	944	Other cardiomyopathy	1	Number	2019	433.47539827284544	565.0654362732319	336.599840794188
1	Deaths	6	China	1	Male	39	0-14 years	944	Other cardiomyopathy	3	Rate	2019	0.21416646723889435	0.3100173250157011	0.1526867524364695
1	Deaths	6	China	2	Female	39	0-14 years	944	Other cardiomyopathy	3	Rate	2019	0.1677820092711771	0.2184745125225927	0.12245267589788547
1	Deaths	6	China	3	Both	39	0-14 years	944	Other cardiomyopathy	3	Rate	2019	0.19284605814597197	0.25138829657695255	0.14974771977454393
2	DALYs (Disability-Adjusted Life Years)	1	Global	1	Male	5	1-4 years	944	Other cardiomyopathy	1	Number	1995	103456.1056695125	191107.03670171785	58435.06060323193
2	DALYs (Disability-Adjusted Life Years)	1	Global	2	Female	5	1-4 years	944	Other cardiomyopathy	1	Number	1995	94163.40846701108	162869.65128290403	63809.96672177341
2	DALYs (Disability-Adjusted Life Years)	1	Global	3	Both	5	1-4 years	944	Other cardiomyopathy	1	Number	1995	197619.5141365236	314719.6243343431	133957.3489174409
2	DALYs (Disability-Adjusted Life Years)	1	Global	1	Male	5	1-4 years	944	Other cardiomyopathy	3	Rate	1995	40.04980573134182	73.98113087927408	22.621311810582608
2	DALYs (Disability-Adjusted Life Years)	1	Global	2	Female	5	1-4 years	944	Other cardiomyopathy	3	Rate	1995	38.896044558359776	67.27650704916589	26.357959522536564
2	DALYs (Disability-Adjusted Life Years)	1	Global	3	Both	5	1-4 years	944	Other cardiomyopathy	3	Rate	1995	39.49163388652488	62.89253485630075	26.769596125018133
2	DALYs (Disability-Adjusted Life Years)	1	Global	1	Male	6	5-9 years	944	Other cardiomyopathy	1	Number	1995	43267.1529295842	71851.48439894052	29275.699753430556
2	DALYs (Disability-Adjusted Life Years)	1	Global	2	Female	6	5-9 years	944	Other cardiomyopathy	1	Number	1995	34543.58924228852	50567.53638320658	26121.28153751178
2	DALYs (Disability-Adjusted Life Years)	1	Global	3	Both	6	5-9 years	944	Other cardiomyopathy	1	Number	1995	77810.74217187267	116118.65400456668	59777.31558415411
2	DALYs (Disability-Adjusted Life Years)	1	Global	1	Male	6	5-9 years	944	Other cardiomyopathy	3	Rate	1995	13.529319084020171	22.46742836709929	9.154295038010464
2	DALYs (Disability-Adjusted Life Years)	1	Global	2	Female	6	5-9 years	944	Other cardiomyopathy	3	Rate	1995	11.531180032558083	16.88021941633808	8.719684511574762
2	DALYs (Disability-Adjusted Life Years)	1	Global	3	Both	6	5-9 years	944	Other cardiomyopathy	3	Rate	1995	12.562891190215055	18.7478743255186	9.651314077792454
2	DALYs (Disability-Adjusted Life Years)	1	Global	1	Male	7	10-14 years	944	Other cardiomyopathy	1	Number	1995	39428.04765400635	56584.89343822709	30378.544797123097
2	DALYs (Disability-Adjusted Life Years)	1	Global	2	Female	7	10-14 years	944	Other cardiomyopathy	1	Number	1995	37351.153808257295	51683.58404698273	29282.550870654904
2	DALYs (Disability-Adjusted Life Years)	1	Global	3	Both	7	10-14 years	944	Other cardiomyopathy	1	Number	1995	76779.20146226375	103097.9567897627	64116.65268845224
2	DALYs (Disability-Adjusted Life Years)	1	Global	1	Male	7	10-14 years	944	Other cardiomyopathy	3	Rate	1995	13.208806998185533	18.95652919457934	10.177129200820556
2	DALYs (Disability-Adjusted Life Years)	1	Global	2	Female	7	10-14 years	944	Other cardiomyopathy	3	Rate	1995	13.251227196712502	18.336004238657534	10.388694723549822
2	DALYs (Disability-Adjusted Life Years)	1	Global	3	Both	7	10-14 years	944	Other cardiomyopathy	3	Rate	1995	13.229409382467443	17.76425191838012	11.047594016276827
2	DALYs (Disability-Adjusted Life Years)	1	Global	1	Male	28	<1 year	944	Other cardiomyopathy	1	Number	1995	281879.1339193798	461523.55529127485	192936.99334944825
2	DALYs (Disability-Adjusted Life Years)	1	Global	2	Female	28	<1 year	944	Other cardiomyopathy	1	Number	1995	264445.23259677633	379437.48707148316	194427.82930950687
2	DALYs (Disability-Adjusted Life Years)	1	Global	3	Both	28	<1 year	944	Other cardiomyopathy	1	Number	1995	546324.3665161554	763665.0409073854	419516.86229324125
2	DALYs (Disability-Adjusted Life Years)	1	Global	1	Male	28	<1 year	944	Other cardiomyopathy	3	Rate	1995	419.8803401047324	687.4743251391922	287.3942787461542
2	DALYs (Disability-Adjusted Life Years)	1	Global	2	Female	28	<1 year	944	Other cardiomyopathy	3	Rate	1995	421.0748177818179	604.1764079439236	309.5864576354364
2	DALYs (Disability-Adjusted Life Years)	1	Global	3	Both	28	<1 year	944	Other cardiomyopathy	3	Rate	1995	420.45767289166577	587.7256180539446	322.8651227537975
2	DALYs (Disability-Adjusted Life Years)	1	Global	1	Male	39	0-14 years	944	Other cardiomyopathy	1	Number	1995	468030.440172484	785936.6304288827	312322.1756320145
2	DALYs (Disability-Adjusted Life Years)	1	Global	2	Female	39	0-14 years	944	Other cardiomyopathy	1	Number	1995	430503.3841143333	635288.8698050632	324776.2020035578
2	DALYs (Disability-Adjusted Life Years)	1	Global	3	Both	39	0-14 years	944	Other cardiomyopathy	1	Number	1995	898533.8242868165	1275956.1570442782	686561.8877577214
2	DALYs (Disability-Adjusted Life Years)	1	Global	1	Male	39	0-14 years	944	Other cardiomyopathy	3	Rate	1995	49.59247774001896	83.27779884412186	33.09363924499627
2	DALYs (Disability-Adjusted Life Years)	1	Global	2	Female	39	0-14 years	944	Other cardiomyopathy	3	Rate	1995	48.571533580481336	71.67645089834568	36.642866894555
2	DALYs (Disability-Adjusted Life Years)	1	Global	3	Both	39	0-14 years	944	Other cardiomyopathy	3	Rate	1995	49.098023255888464	69.7212763490324	37.515372956038284
2	DALYs (Disability-Adjusted Life Years)	6	China	1	Male	5	1-4 years	944	Other cardiomyopathy	1	Number	1993	12317.414708561066	28943.80550750688	6974.875002406282
2	DALYs (Disability-Adjusted Life Years)	6	China	2	Female	5	1-4 years	944	Other cardiomyopathy	1	Number	1993	12124.427521922162	28581.84973217771	5932.867761520646
2	DALYs (Disability-Adjusted Life Years)	6	China	3	Both	5	1-4 years	944	Other cardiomyopathy	1	Number	1993	24441.84223048324	48299.82348696244	14445.713964370168
2	DALYs (Disability-Adjusted Life Years)	6	China	1	Male	5	1-4 years	944	Other cardiomyopathy	3	Rate	1993	25.947588876521376	60.97236990070607	14.69311485483844
2	DALYs (Disability-Adjusted Life Years)	6	China	2	Female	5	1-4 years	944	Other cardiomyopathy	3	Rate	1993	28.86090249961518	68.03603525919368	14.122556937122253
2	DALYs (Disability-Adjusted Life Years)	6	China	3	Both	5	1-4 years	944	Other cardiomyopathy	3	Rate	1993	27.315353817725416	53.978204893026984	16.144028112345232
2	DALYs (Disability-Adjusted Life Years)	6	China	1	Male	6	5-9 years	944	Other cardiomyopathy	1	Number	1993	5118.459533658158	10530.940775825107	3376.0156018280686
2	DALYs (Disability-Adjusted Life Years)	6	China	2	Female	6	5-9 years	944	Other cardiomyopathy	1	Number	1993	4166.283557606716	8924.137867239171	2242.3106091550785
2	DALYs (Disability-Adjusted Life Years)	6	China	3	Both	6	5-9 years	944	Other cardiomyopathy	1	Number	1993	9284.743091264874	17163.586876269284	5970.868686953252
2	DALYs (Disability-Adjusted Life Years)	6	China	1	Male	6	5-9 years	944	Other cardiomyopathy	3	Rate	1993	8.648249082869544	17.793282980434608	5.704181822728228
2	DALYs (Disability-Adjusted Life Years)	6	China	2	Female	6	5-9 years	944	Other cardiomyopathy	3	Rate	1993	7.76339722782383	16.629119506940235	4.178291690024652
2	DALYs (Disability-Adjusted Life Years)	6	China	3	Both	6	5-9 years	944	Other cardiomyopathy	3	Rate	1993	8.227460915573815	15.209116591326557	5.290947554612311
2	DALYs (Disability-Adjusted Life Years)	6	China	1	Male	7	10-14 years	944	Other cardiomyopathy	1	Number	1993	5072.678734131118	8960.233500628634	3583.7001275218945
2	DALYs (Disability-Adjusted Life Years)	6	China	2	Female	7	10-14 years	944	Other cardiomyopathy	1	Number	1993	3353.730338767617	7153.311714966325	1870.4112096213846
2	DALYs (Disability-Adjusted Life Years)	6	China	3	Both	7	10-14 years	944	Other cardiomyopathy	1	Number	1993	8426.409072898738	14860.759581985734	5717.922882248053
2	DALYs (Disability-Adjusted Life Years)	6	China	1	Male	7	10-14 years	944	Other cardiomyopathy	3	Rate	1993	9.596534101981359	16.95104122639196	6.77967249406925
2	DALYs (Disability-Adjusted Life Years)	6	China	2	Female	7	10-14 years	944	Other cardiomyopathy	3	Rate	1993	6.775356328422275	14.451440903559348	3.7786885485005937
2	DALYs (Disability-Adjusted Life Years)	6	China	3	Both	7	10-14 years	944	Other cardiomyopathy	3	Rate	1993	8.23225634235794	14.518353104233233	5.586176330305694
2	DALYs (Disability-Adjusted Life Years)	6	China	1	Male	28	<1 year	944	Other cardiomyopathy	1	Number	1993	42201.066859854334	111360.41833794702	22863.149956018933
2	DALYs (Disability-Adjusted Life Years)	6	China	2	Female	28	<1 year	944	Other cardiomyopathy	1	Number	1993	35971.22114396532	86697.44131243073	16566.337518607164
2	DALYs (Disability-Adjusted Life Years)	6	China	3	Both	28	<1 year	944	Other cardiomyopathy	1	Number	1993	78172.28800381959	169072.00645238018	44604.06487847345
2	DALYs (Disability-Adjusted Life Years)	6	China	1	Male	28	<1 year	944	Other cardiomyopathy	3	Rate	1993	364.80278443688195	962.6436890955728	197.63814959114214
2	DALYs (Disability-Adjusted Life Years)	6	China	2	Female	28	<1 year	944	Other cardiomyopathy	3	Rate	1993	355.088922727575	855.8314135530218	163.53414635217362
2	DALYs (Disability-Adjusted Life Years)	6	China	3	Both	28	<1 year	944	Other cardiomyopathy	3	Rate	1993	360.2677299108784	779.1915717383152	205.56396146138144
2	DALYs (Disability-Adjusted Life Years)	6	China	1	Male	39	0-14 years	944	Other cardiomyopathy	1	Number	1993	64709.61983620461	156730.45684039238	39169.282615870194
2	DALYs (Disability-Adjusted Life Years)	6	China	2	Female	39	0-14 years	944	Other cardiomyopathy	1	Number	1993	55615.66256226175	126012.7189807739	28608.014803389706
2	DALYs (Disability-Adjusted Life Years)	6	China	3	Both	39	0-14 years	944	Other cardiomyopathy	1	Number	1993	120325.2823984664	246819.09914202706	73745.92268632952
2	DALYs (Disability-Adjusted Life Years)	6	China	1	Male	39	0-14 years	944	Other cardiomyopathy	3	Rate	1993	37.823533001914484	91.6107932902886	22.894905849126566
2	DALYs (Disability-Adjusted Life Years)	6	China	2	Female	39	0-14 years	944	Other cardiomyopathy	3	Rate	1993	35.810664486192806	81.13899920479304	18.42056666309296
2	DALYs (Disability-Adjusted Life Years)	6	China	3	Both	39	0-14 years	944	Other cardiomyopathy	3	Rate	1993	36.86575171638724	75.62144419241608	22.594577146695837
2	DALYs (Disability-Adjusted Life Years)	1	Global	1	Male	5	1-4 years	944	Other cardiomyopathy	1	Number	1990	112390.39385762835	225944.19605125886	58558.02339462204
2	DALYs (Disability-Adjusted Life Years)	1	Global	2	Female	5	1-4 years	944	Other cardiomyopathy	1	Number	1990	104442.76257008605	207577.26106285793	67143.59833694214
2	DALYs (Disability-Adjusted Life Years)	1	Global	3	Both	5	1-4 years	944	Other cardiomyopathy	1	Number	1990	216833.15642771454	371611.92104206997	140711.0930889539
2	DALYs (Disability-Adjusted Life Years)	1	Global	1	Male	5	1-4 years	944	Other cardiomyopathy	3	Rate	1990	43.633160917447526	87.71799017944937	22.733897178275424
2	DALYs (Disability-Adjusted Life Years)	1	Global	2	Female	5	1-4 years	944	Other cardiomyopathy	3	Rate	1990	42.988490027402996	85.43850045261142	27.636207971564076
2	DALYs (Disability-Adjusted Life Years)	1	Global	3	Both	5	1-4 years	944	Other cardiomyopathy	3	Rate	1990	43.320243728906355	74.24288451695462	28.112116008450055
2	DALYs (Disability-Adjusted Life Years)	1	Global	1	Male	6	5-9 years	944	Other cardiomyopathy	1	Number	1990	41182.484046766986	73240.98688281557	27017.74873094467
2	DALYs (Disability-Adjusted Life Years)	1	Global	2	Female	6	5-9 years	944	Other cardiomyopathy	1	Number	1990	33043.05156510391	49730.22196649564	24158.33218747906
2	DALYs (Disability-Adjusted Life Years)	1	Global	3	Both	6	5-9 years	944	Other cardiomyopathy	1	Number	1990	74225.5356118709	116152.16020473928	55323.93150423069
2	DALYs (Disability-Adjusted Life Years)	1	Global	1	Male	6	5-9 years	944	Other cardiomyopathy	3	Rate	1990	13.703336340493058	24.37069789246126	8.990067175224944
2	DALYs (Disability-Adjusted Life Years)	1	Global	2	Female	6	5-9 years	944	Other cardiomyopathy	3	Rate	1990	11.608983376397152	17.47167082846794	8.487523502886935
2	DALYs (Disability-Adjusted Life Years)	1	Global	3	Both	6	5-9 years	944	Other cardiomyopathy	3	Rate	1990	12.684605488365403	19.84956143021624	9.454458488060864
2	DALYs (Disability-Adjusted Life Years)	1	Global	1	Male	7	10-14 years	944	Other cardiomyopathy	1	Number	1990	36570.5311611163	54788.70461320697	28048.075144206032
2	DALYs (Disability-Adjusted Life Years)	1	Global	2	Female	7	10-14 years	944	Other cardiomyopathy	1	Number	1990	34320.31182199344	47601.453052430086	26160.63363517121
2	DALYs (Disability-Adjusted Life Years)	1	Global	3	Both	7	10-14 years	944	Other cardiomyopathy	1	Number	1990	70890.84298310973	98816.6647200474	57824.637607050274
2	DALYs (Disability-Adjusted Life Years)	1	Global	1	Male	7	10-14 years	944	Other cardiomyopathy	3	Rate	1990	13.309469933348383	19.93978740762493	10.207809429276836
2	DALYs (Disability-Adjusted Life Years)	1	Global	2	Female	7	10-14 years	944	Other cardiomyopathy	3	Rate	1990	13.103419638026276	18.174130175766233	9.988072436411862
2	DALYs (Disability-Adjusted Life Years)	1	Global	3	Both	7	10-14 years	944	Other cardiomyopathy	3	Rate	1990	13.208911911822446	18.412259817790364	10.77431883080531
2	DALYs (Disability-Adjusted Life Years)	1	Global	1	Male	28	<1 year	944	Other cardiomyopathy	1	Number	1990	306196.4528363131	533324.5839036087	195496.67420498352
2	DALYs (Disability-Adjusted Life Years)	1	Global	2	Female	28	<1 year	944	Other cardiomyopathy	1	Number	1990	286993.9966412104	441400.18108145276	204246.94723462992
2	DALYs (Disability-Adjusted Life Years)	1	Global	3	Both	28	<1 year	944	Other cardiomyopathy	1	Number	1990	593190.4494775224	895811.1983259362	433812.96678308933
2	DALYs (Disability-Adjusted Life Years)	1	Global	1	Male	28	<1 year	944	Other cardiomyopathy	3	Rate	1990	451.5484083756558	786.4946336854612	288.29926428698803
2	DALYs (Disability-Adjusted Life Years)	1	Global	2	Female	28	<1 year	944	Other cardiomyopathy	3	Rate	1990	450.04277419820534	692.1711406870667	320.2849670402759
2	DALYs (Disability-Adjusted Life Years)	1	Global	3	Both	28	<1 year	944	Other cardiomyopathy	3	Rate	1990	450.8187051588799	680.8073947445193	329.693440173458
2	DALYs (Disability-Adjusted Life Years)	1	Global	1	Male	39	0-14 years	944	Other cardiomyopathy	1	Number	1990	496339.86190182454	869370.183153025	311202.52271445404
2	DALYs (Disability-Adjusted Life Years)	1	Global	2	Female	39	0-14 years	944	Other cardiomyopathy	1	Number	1990	458800.12259839405	734020.9226451603	333448.52165484667
2	DALYs (Disability-Adjusted Life Years)	1	Global	3	Both	39	0-14 years	944	Other cardiomyopathy	1	Number	1990	955139.9845002186	1441833.7928606048	693517.2028828731
2	DALYs (Disability-Adjusted Life Years)	1	Global	1	Male	39	0-14 years	944	Other cardiomyopathy	3	Rate	1990	55.106613282652965	96.52266553589659	34.5515611139924
2	DALYs (Disability-Adjusted Life Years)	1	Global	2	Female	39	0-14 years	944	Other cardiomyopathy	3	Rate	1990	53.76914068434902	86.02367852789551	39.07854333234743
2	DALYs (Disability-Adjusted Life Years)	1	Global	3	Both	39	0-14 years	944	Other cardiomyopathy	3	Rate	1990	54.45595394495519	82.20411237561287	39.539901452230765
2	DALYs (Disability-Adjusted Life Years)	1	Global	1	Male	5	1-4 years	944	Other cardiomyopathy	1	Number	1992	110137.59752240966	211685.53050522285	59733.3361720342
2	DALYs (Disability-Adjusted Life Years)	1	Global	2	Female	5	1-4 years	944	Other cardiomyopathy	1	Number	1992	101975.85259494405	189735.30243635047	66970.80820391397
2	DALYs (Disability-Adjusted Life Years)	1	Global	3	Both	5	1-4 years	944	Other cardiomyopathy	1	Number	1992	212113.45011735347	350573.9154769203	141023.626538954
2	DALYs (Disability-Adjusted Life Years)	1	Global	1	Male	5	1-4 years	944	Other cardiomyopathy	3	Rate	1992	42.333309447774226	81.36503128888839	22.95955115603585
2	DALYs (Disability-Adjusted Life Years)	1	Global	2	Female	5	1-4 years	944	Other cardiomyopathy	3	Rate	1992	41.664248052916236	77.52010406329407	27.362246005389082
2	DALYs (Disability-Adjusted Life Years)	1	Global	3	Both	5	1-4 years	944	Other cardiomyopathy	3	Rate	1992	42.00898940068038	69.43103273873955	27.92967645023352
2	DALYs (Disability-Adjusted Life Years)	1	Global	1	Male	6	5-9 years	944	Other cardiomyopathy	1	Number	1992	42122.00021910572	72694.56951946096	28035.734220974722
2	DALYs (Disability-Adjusted Life Years)	1	Global	2	Female	6	5-9 years	944	Other cardiomyopathy	1	Number	1992	33014.54073780893	48256.010527631486	24576.55612739725
2	DALYs (Disability-Adjusted Life Years)	1	Global	3	Both	6	5-9 years	944	Other cardiomyopathy	1	Number	1992	75136.5409569147	114398.4286995142	56879.064576187964
2	DALYs (Disability-Adjusted Life Years)	1	Global	1	Male	6	5-9 years	944	Other cardiomyopathy	3	Rate	1992	13.621167867843004	23.507547821910737	9.066032955123408
2	DALYs (Disability-Adjusted Life Years)	1	Global	2	Female	6	5-9 years	944	Other cardiomyopathy	3	Rate	1992	11.331694837513156	16.56307715190205	8.43549623798773
2	DALYs (Disability-Adjusted Life Years)	1	Global	3	Both	6	5-9 years	944	Other cardiomyopathy	3	Rate	1992	12.51053480141681	19.047796255264856	9.470591908941856
2	DALYs (Disability-Adjusted Life Years)	1	Global	1	Male	7	10-14 years	944	Other cardiomyopathy	1	Number	1992	37466.57901820827	55127.44093438481	28873.74493736728
2	DALYs (Disability-Adjusted Life Years)	1	Global	2	Female	7	10-14 years	944	Other cardiomyopathy	1	Number	1992	34917.109495722936	48049.814876685086	26943.315216779178
2	DALYs (Disability-Adjusted Life Years)	1	Global	3	Both	7	10-14 years	944	Other cardiomyopathy	1	Number	1992	72383.68851393131	99165.75291166359	59491.727276931204
2	DALYs (Disability-Adjusted Life Years)	1	Global	1	Male	7	10-14 years	944	Other cardiomyopathy	3	Rate	1992	13.258791755379711	19.508673556792637	10.21793239079688
2	DALYs (Disability-Adjusted Life Years)	1	Global	2	Female	7	10-14 years	944	Other cardiomyopathy	3	Rate	1992	12.990081772428788	17.87579308289136	10.023620882168322
2	DALYs (Disability-Adjusted Life Years)	1	Global	3	Both	7	10-14 years	944	Other cardiomyopathy	3	Rate	1992	13.127794779418437	17.98509692028586	10.789657211436104
2	DALYs (Disability-Adjusted Life Years)	1	Global	1	Male	28	<1 year	944	Other cardiomyopathy	1	Number	1992	298575.237879875	513626.52636188373	195471.01037214708
2	DALYs (Disability-Adjusted Life Years)	1	Global	2	Female	28	<1 year	944	Other cardiomyopathy	1	Number	1992	279528.2463709969	420378.72368962876	202104.67261020315
2	DALYs (Disability-Adjusted Life Years)	1	Global	3	Both	28	<1 year	944	Other cardiomyopathy	1	Number	1992	578103.4842508727	855696.8746007276	429941.23394863657
2	DALYs (Disability-Adjusted Life Years)	1	Global	1	Male	28	<1 year	944	Other cardiomyopathy	3	Rate	1992	441.67487636861193	759.7948649103819	289.15537320780953
2	DALYs (Disability-Adjusted Life Years)	1	Global	2	Female	28	<1 year	944	Other cardiomyopathy	3	Rate	1992	440.6765567025058	662.7274734184463	318.61821613957835
2	DALYs (Disability-Adjusted Life Years)	1	Global	3	Both	28	<1 year	944	Other cardiomyopathy	3	Rate	1992	441.19159836827845	653.0427200469961	328.11852095309825
2	DALYs (Disability-Adjusted Life Years)	1	Global	1	Male	39	0-14 years	944	Other cardiomyopathy	1	Number	1992	488301.4146395985	850624.1918552732	315314.5957874089
2	DALYs (Disability-Adjusted Life Years)	1	Global	2	Female	39	0-14 years	944	Other cardiomyopathy	1	Number	1992	449435.74919947266	692157.3536583207	330480.4139647005
2	DALYs (Disability-Adjusted Life Years)	1	Global	3	Both	39	0-14 years	944	Other cardiomyopathy	1	Number	1992	937737.1638390714	1385849.2822596459	698100.989603848
2	DALYs (Disability-Adjusted Life Years)	1	Global	1	Male	39	0-14 years	944	Other cardiomyopathy	3	Rate	1992	53.10009017475317	92.50069718859808	34.2887261182419
2	DALYs (Disability-Adjusted Life Years)	1	Global	2	Female	39	0-14 years	944	Other cardiomyopathy	3	Rate	1992	51.75845635040928	79.71105155909356	38.059180008098075
2	DALYs (Disability-Adjusted Life Years)	1	Global	3	Both	39	0-14 years	944	Other cardiomyopathy	3	Rate	1992	52.44850338651652	77.51182695609832	39.04543141648534
2	DALYs (Disability-Adjusted Life Years)	1	Global	1	Male	5	1-4 years	944	Other cardiomyopathy	1	Number	1991	111117.066929158	218532.23157294365	58560.11421363782
2	DALYs (Disability-Adjusted Life Years)	1	Global	2	Female	5	1-4 years	944	Other cardiomyopathy	1	Number	1991	103170.22168404229	199993.41261595784	66926.86206525961
2	DALYs (Disability-Adjusted Life Years)	1	Global	3	Both	5	1-4 years	944	Other cardiomyopathy	1	Number	1991	214287.2886132002	360950.20534101693	141070.67763363087
2	DALYs (Disability-Adjusted Life Years)	1	Global	1	Male	5	1-4 years	944	Other cardiomyopathy	3	Rate	1991	42.848601614509306	84.26968772104634	22.58176060424693
2	DALYs (Disability-Adjusted Life Years)	1	Global	2	Female	5	1-4 years	944	Other cardiomyopathy	3	Rate	1991	42.233326185991636	81.86845867140171	27.396897574410982
2	DALYs (Disability-Adjusted Life Years)	1	Global	3	Both	5	1-4 years	944	Other cardiomyopathy	3	Rate	1991	42.550150408291444	71.67240589285177	28.011827441363362
2	DALYs (Disability-Adjusted Life Years)	1	Global	1	Male	6	5-9 years	944	Other cardiomyopathy	1	Number	1991	41287.51027116391	71516.64156751828	27355.08183882905
2	DALYs (Disability-Adjusted Life Years)	1	Global	2	Female	6	5-9 years	944	Other cardiomyopathy	1	Number	1991	32935.44540934098	49299.947830861114	24492.557950884937
2	DALYs (Disability-Adjusted Life Years)	1	Global	3	Both	6	5-9 years	944	Other cardiomyopathy	1	Number	1991	74222.95568050486	113545.63254059576	56074.73742085348
2	DALYs (Disability-Adjusted Life Years)	1	Global	1	Male	6	5-9 years	944	Other cardiomyopathy	3	Rate	1991	13.541741762732203	23.456485641412105	8.972094750371719
2	DALYs (Disability-Adjusted Life Years)	1	Global	2	Female	6	5-9 years	944	Other cardiomyopathy	3	Rate	1991	11.435954288533162	17.118090944684678	8.504386980481819
2	DALYs (Disability-Adjusted Life Years)	1	Global	3	Both	6	5-9 years	944	Other cardiomyopathy	3	Rate	1991	12.518845257170717	19.151220675204662	9.457868582192914
2	DALYs (Disability-Adjusted Life Years)	1	Global	1	Male	7	10-14 years	944	Other cardiomyopathy	1	Number	1991	36841.95211116814	54559.26441306434	28314.692543724617
2	DALYs (Disability-Adjusted Life Years)	1	Global	2	Female	7	10-14 years	944	Other cardiomyopathy	1	Number	1991	34461.79313898429	47447.73595531938	26405.01821730088
2	DALYs (Disability-Adjusted Life Years)	1	Global	3	Both	7	10-14 years	944	Other cardiomyopathy	1	Number	1991	71303.7452501524	98161.12227935618	58491.57515638512
2	DALYs (Disability-Adjusted Life Years)	1	Global	1	Male	7	10-14 years	944	Other cardiomyopathy	3	Rate	1991	13.241516212095542	19.60936765960885	10.176699085512773
2	DALYs (Disability-Adjusted Life Years)	1	Global	2	Female	7	10-14 years	944	Other cardiomyopathy	3	Rate	1991	13.00453026773067	17.904916203220818	9.964219135144802
2	DALYs (Disability-Adjusted Life Years)	1	Global	3	Both	7	10-14 years	944	Other cardiomyopathy	3	Rate	1991	13.12590955171906	18.069934587781137	10.767388477937603
2	DALYs (Disability-Adjusted Life Years)	1	Global	1	Male	28	<1 year	944	Other cardiomyopathy	1	Number	1991	302481.35432727553	525338.4126409305	195706.84771204478
2	DALYs (Disability-Adjusted Life Years)	1	Global	2	Female	28	<1 year	944	Other cardiomyopathy	1	Number	1991	283078.06590290734	433343.8078602528	203915.42450463373
2	DALYs (Disability-Adjusted Life Years)	1	Global	3	Both	28	<1 year	944	Other cardiomyopathy	1	Number	1991	585559.4202301824	872143.4941207052	431007.7406389129
2	DALYs (Disability-Adjusted Life Years)	1	Global	1	Male	28	<1 year	944	Other cardiomyopathy	3	Rate	1991	446.25630644805955	775.0414242286681	288.72991262818687
2	DALYs (Disability-Adjusted Life Years)	1	Global	2	Female	28	<1 year	944	Other cardiomyopathy	3	Rate	1991	444.52389601363495	680.4895927524615	320.2130079169203
2	DALYs (Disability-Adjusted Life Years)	1	Global	3	Both	28	<1 year	944	Other cardiomyopathy	3	Rate	1991	445.41712121503406	663.4128510561044	327.8543909024878
2	DALYs (Disability-Adjusted Life Years)	1	Global	1	Male	39	0-14 years	944	Other cardiomyopathy	1	Number	1991	491727.8836387658	858439.18263799	312214.5205639374
2	DALYs (Disability-Adjusted Life Years)	1	Global	2	Female	39	0-14 years	944	Other cardiomyopathy	1	Number	1991	453645.52613527526	714024.2904629782	332328.4533602343
2	DALYs (Disability-Adjusted Life Years)	1	Global	3	Both	39	0-14 years	944	Other cardiomyopathy	1	Number	1991	945373.4097740399	1416433.2217034984	694133.3685922599
2	DALYs (Disability-Adjusted Life Years)	1	Global	1	Male	39	0-14 years	944	Other cardiomyopathy	3	Rate	1991	54.022488397541814	94.31033367659143	34.30068921432159
2	DALYs (Disability-Adjusted Life Years)	1	Global	2	Female	39	0-14 years	944	Other cardiomyopathy	3	Rate	1991	52.69036055986943	82.93302842312292	38.59953426859757
2	DALYs (Disability-Adjusted Life Years)	1	Global	3	Both	39	0-14 years	944	Other cardiomyopathy	3	Rate	1991	53.37495009161664	79.97057219390388	39.19015864259711
2	DALYs (Disability-Adjusted Life Years)	6	China	1	Male	5	1-4 years	944	Other cardiomyopathy	1	Number	1990	12789.059324372827	31337.119350162302	6636.314978554993
2	DALYs (Disability-Adjusted Life Years)	6	China	2	Female	5	1-4 years	944	Other cardiomyopathy	1	Number	1990	13202.134378370038	32784.86740884526	5878.902783420608
2	DALYs (Disability-Adjusted Life Years)	6	China	3	Both	5	1-4 years	944	Other cardiomyopathy	1	Number	1990	25991.193702742872	54331.87663861147	13538.458578949378
2	DALYs (Disability-Adjusted Life Years)	6	China	1	Male	5	1-4 years	944	Other cardiomyopathy	3	Rate	1990	26.37358923184612	64.6233856993268	13.685404126948187
2	DALYs (Disability-Adjusted Life Years)	6	China	2	Female	5	1-4 years	944	Other cardiomyopathy	3	Rate	1990	30.399482640260974	75.49105160536149	13.536871992545294
2	DALYs (Disability-Adjusted Life Years)	6	China	3	Both	5	1-4 years	944	Other cardiomyopathy	3	Rate	1990	28.275660386224644	59.10731571430313	14.728406140536123
2	DALYs (Disability-Adjusted Life Years)	6	China	1	Male	6	5-9 years	944	Other cardiomyopathy	1	Number	1990	4506.213439559417	9519.908380951862	2849.457057440526
2	DALYs (Disability-Adjusted Life Years)	6	China	2	Female	6	5-9 years	944	Other cardiomyopathy	1	Number	1990	4017.3565908296077	8838.621374785138	1957.5007814529413
2	DALYs (Disability-Adjusted Life Years)	6	China	3	Both	6	5-9 years	944	Other cardiomyopathy	1	Number	1990	8523.570030389039	16290.855880346804	5214.191539054973
2	DALYs (Disability-Adjusted Life Years)	6	China	1	Male	6	5-9 years	944	Other cardiomyopathy	3	Rate	1990	8.272808642082005	17.477285837012552	5.231224238756946
2	DALYs (Disability-Adjusted Life Years)	6	China	2	Female	6	5-9 years	944	Other cardiomyopathy	3	Rate	1990	7.991260364247689	17.581641825906974	3.8938287040579627
2	DALYs (Disability-Adjusted Life Years)	6	China	3	Both	6	5-9 years	944	Other cardiomyopathy	3	Rate	1990	8.137677049893167	15.5533096517029	4.978126145480631
2	DALYs (Disability-Adjusted Life Years)	6	China	1	Male	7	10-14 years	944	Other cardiomyopathy	1	Number	1990	4861.424179273634	9173.39901748918	3240.4588241194597
2	DALYs (Disability-Adjusted Life Years)	6	China	2	Female	7	10-14 years	944	Other cardiomyopathy	1	Number	1990	3435.428177668983	7767.292872234081	1706.8959485836597
2	DALYs (Disability-Adjusted Life Years)	6	China	3	Both	7	10-14 years	944	Other cardiomyopathy	1	Number	1990	8296.85235694262	15133.999932096896	5235.497625693111
2	DALYs (Disability-Adjusted Life Years)	6	China	1	Male	7	10-14 years	944	Other cardiomyopathy	3	Rate	1990	9.163619034166112	17.291544770574756	6.108154537662546
2	DALYs (Disability-Adjusted Life Years)	6	China	2	Female	7	10-14 years	944	Other cardiomyopathy	3	Rate	1990	6.909046607749679	15.620931568046853	3.4327667625249063
2	DALYs (Disability-Adjusted Life Years)	6	China	3	Both	7	10-14 years	944	Other cardiomyopathy	3	Rate	1990	8.072833044093814	14.725374091888334	5.094136476901804
2	DALYs (Disability-Adjusted Life Years)	6	China	1	Male	28	<1 year	944	Other cardiomyopathy	1	Number	1990	45043.1452837513	123271.30371299508	24025.08656515072
2	DALYs (Disability-Adjusted Life Years)	6	China	2	Female	28	<1 year	944	Other cardiomyopathy	1	Number	1990	40369.37570820576	102857.26892528885	17694.928747785674
2	DALYs (Disability-Adjusted Life Years)	6	China	3	Both	28	<1 year	944	Other cardiomyopathy	1	Number	1990	85412.52099195703	190659.56425894494	45261.65652832758
2	DALYs (Disability-Adjusted Life Years)	6	China	1	Male	28	<1 year	944	Other cardiomyopathy	3	Rate	1990	362.10265091859196	990.9802163120363	193.1381007917304
2	DALYs (Disability-Adjusted Life Years)	6	China	2	Female	28	<1 year	944	Other cardiomyopathy	3	Rate	1990	365.90269662852404	932.2847184867007	160.38450017814594
2	DALYs (Disability-Adjusted Life Years)	6	China	3	Both	28	<1 year	944	Other cardiomyopathy	3	Rate	1990	363.8888193742025	812.2800139234906	192.83133861093626
2	DALYs (Disability-Adjusted Life Years)	6	China	1	Male	39	0-14 years	944	Other cardiomyopathy	1	Number	1990	67199.84222695722	173242.81141582647	38788.50833723312
2	DALYs (Disability-Adjusted Life Years)	6	China	2	Female	39	0-14 years	944	Other cardiomyopathy	1	Number	1990	61024.294855074346	147143.25953715522	28609.188611236506
2	DALYs (Disability-Adjusted Life Years)	6	China	3	Both	39	0-14 years	944	Other cardiomyopathy	1	Number	1990	128224.13708203154	267370.0923861829	71230.94162678129
2	DALYs (Disability-Adjusted Life Years)	6	China	1	Male	39	0-14 years	944	Other cardiomyopathy	3	Rate	1990	39.89239109106941	102.84354483118354	23.026338948864147
2	DALYs (Disability-Adjusted Life Years)	6	China	2	Female	39	0-14 years	944	Other cardiomyopathy	3	Rate	1990	39.508888628568045	95.26479031514008	18.52241388908158
2	DALYs (Disability-Adjusted Life Years)	6	China	3	Both	39	0-14 years	944	Other cardiomyopathy	3	Rate	1990	39.70895079591553	82.80021284970776	22.059075775998764
2	DALYs (Disability-Adjusted Life Years)	6	China	1	Male	5	1-4 years	944	Other cardiomyopathy	1	Number	1995	11590.01776953249	24948.746040721853	6792.553297634411
2	DALYs (Disability-Adjusted Life Years)	6	China	2	Female	5	1-4 years	944	Other cardiomyopathy	1	Number	1995	11087.37477803969	24628.652300552865	5744.822934434133
2	DALYs (Disability-Adjusted Life Years)	6	China	3	Both	5	1-4 years	944	Other cardiomyopathy	1	Number	1995	22677.392547572166	42407.83520548693	14136.188631247525
2	DALYs (Disability-Adjusted Life Years)	6	China	1	Male	5	1-4 years	944	Other cardiomyopathy	3	Rate	1995	26.264994801398995	56.53819503051687	15.39310642987824
2	DALYs (Disability-Adjusted Life Years)	6	China	2	Female	5	1-4 years	944	Other cardiomyopathy	3	Rate	1995	28.749625193840878	63.8622340134795	14.89635819807326
2	DALYs (Disability-Adjusted Life Years)	6	China	3	Both	5	1-4 years	944	Other cardiomyopathy	3	Rate	1995	27.423751007837698	51.28375808713492	17.094880569268167
2	DALYs (Disability-Adjusted Life Years)	6	China	1	Male	6	5-9 years	944	Other cardiomyopathy	1	Number	1995	5568.110551382546	10818.134810579804	3755.132083588234
2	DALYs (Disability-Adjusted Life Years)	6	China	2	Female	6	5-9 years	944	Other cardiomyopathy	1	Number	1995	5743.684673128368	11855.576419723408	3294.0187046968495
2	DALYs (Disability-Adjusted Life Years)	6	China	3	Both	6	5-9 years	944	Other cardiomyopathy	1	Number	1995	11311.795224510926	19585.216250221976	7679.835671030647
2	DALYs (Disability-Adjusted Life Years)	6	China	1	Male	6	5-9 years	944	Other cardiomyopathy	3	Rate	1995	9.064491761823485	17.611161445860326	6.113090521845498
2	DALYs (Disability-Adjusted Life Years)	6	China	2	Female	6	5-9 years	944	Other cardiomyopathy	3	Rate	1995	10.396180710598252	21.458823368975263	5.9622377736602274
2	DALYs (Disability-Adjusted Life Years)	6	China	3	Both	6	5-9 years	944	Other cardiomyopathy	3	Rate	1995	9.69507000111034	16.786021914659955	6.582204057790098
2	DALYs (Disability-Adjusted Life Years)	6	China	1	Male	7	10-14 years	944	Other cardiomyopathy	1	Number	1995	5524.641849205191	9353.0761077643	3989.237501231135
2	DALYs (Disability-Adjusted Life Years)	6	China	2	Female	7	10-14 years	944	Other cardiomyopathy	1	Number	1995	4559.695742618723	9377.031884549679	2704.8933660380108
2	DALYs (Disability-Adjusted Life Years)	6	China	3	Both	7	10-14 years	944	Other cardiomyopathy	1	Number	1995	10084.337591823924	17010.148351499905	7127.994045045331
2	DALYs (Disability-Adjusted Life Years)	6	China	1	Male	7	10-14 years	944	Other cardiomyopathy	3	Rate	1995	9.926218392746996	16.804831629585024	7.167531170089041
2	DALYs (Disability-Adjusted Life Years)	6	China	2	Female	7	10-14 years	944	Other cardiomyopathy	3	Rate	1995	8.809887839458366	18.117568327588124	5.22618361347152
2	DALYs (Disability-Adjusted Life Years)	6	China	3	Both	7	10-14 years	944	Other cardiomyopathy	3	Rate	1995	9.388321689738046	15.836116478639678	6.636023485734883
2	DALYs (Disability-Adjusted Life Years)	6	China	1	Male	28	<1 year	944	Other cardiomyopathy	1	Number	1995	38540.26295867151	91112.57013943669	21876.522404700994
[truncated: 3,401 more rows]
